# Supplementary material for: A New Strategy to Identify and Annotate Human RPE-Specific Gene Expression
Source: PLoS One. 2010 May 7;5(5):e9341. doi: 10.1371/journal.pone.0009341 (PMC2866542; doi:10.1371/journal.pone.0009341)
Supplement: Text S1 — All features on the array. All 33,712 features present on the array. (2.32 MB XLS) [file pone.0009341.s001.xls]

## Sheet: Sheet1
Sequence Code	Primary Sequence Name
A_23_P10060	A_23_P10060
A_23_P10091	A_23_P10091
A_23_P101025	A_23_P101025
A_23_P102439	A_23_P102439
A_23_P103315	A_23_P103315
A_23_P103824	A_23_P103824
A_23_P103951	A_23_P103951
A_23_P104484	A_23_P104484
A_23_P10525	A_23_P10525
A_23_P105732	A_23_P105732
A_23_P10605	A_23_P10605
A_23_P106814	A_23_P106814
A_23_P108534	A_23_P108534
A_23_P10987	A_23_P10987
A_23_P11119	A_23_P11119
A_23_P111766	A_23_P111766
A_23_P112957	A_23_P112957
A_23_P113056	A_23_P113056
A_23_P113101	A_23_P113101
A_23_P113263	A_23_P113263
A_23_P113453	A_23_P113453
A_23_P113692	A_23_P113692
A_23_P113762	A_23_P113762
A_23_P113811	A_23_P113811
A_23_P11644	A_23_P11644
A_23_P117943	A_23_P117943
A_23_P11902	A_23_P11902
A_23_P119152	A_23_P119152
A_23_P119168	A_23_P119168
A_23_P119407	A_23_P119407
A_23_P120545	A_23_P120545
A_23_P120606	A_23_P120606
A_23_P120644	A_23_P120644
A_23_P121234	A_23_P121234
A_23_P121914	A_23_P121914
A_23_P122485	A_23_P122485
A_23_P122650	A_23_P122650
A_23_P123234	A_23_P123234
A_23_P12373	A_23_P12373
A_23_P124377	A_23_P124377
A_23_P124699	A_23_P124699
A_23_P124977	A_23_P124977
A_23_P125016	A_23_P125016
A_23_P125109	A_23_P125109
A_23_P125844	A_23_P125844
A_23_P126328	A_23_P126328
A_23_P126560	A_23_P126560
A_23_P126658	A_23_P126658
A_23_P128897	A_23_P128897
A_23_P129258	A_23_P129258
A_23_P129405	A_23_P129405
A_23_P129665	A_23_P129665
A_23_P13202	A_23_P13202
A_23_P13232	A_23_P13232
A_23_P132606	A_23_P132606
A_23_P133949	A_23_P133949
A_23_P134405	A_23_P134405
A_23_P134704	A_23_P134704
A_23_P135063	A_23_P135063
A_23_P135123	A_23_P135123
A_23_P13535	A_23_P13535
A_23_P135589	A_23_P135589
A_23_P135926	A_23_P135926
A_23_P136013	A_23_P136013
A_23_P136296	A_23_P136296
A_23_P136392	A_23_P136392
A_23_P136595	A_23_P136595
A_23_P136857	A_23_P136857
A_23_P138049	A_23_P138049
A_23_P139166	A_23_P139166
A_23_P140454	A_23_P140454
A_23_P141785	A_23_P141785
A_23_P142197	A_23_P142197
A_23_P142395	A_23_P142395
A_23_P143676	A_23_P143676
A_23_P144208	A_23_P144208
A_23_P144317	A_23_P144317
A_23_P14432	A_23_P14432
A_23_P145596	A_23_P145596
A_23_P146981	A_23_P146981
A_23_P147404	A_23_P147404
A_23_P147970	A_23_P147970
A_23_P150198	A_23_P150198
A_23_P151376	A_23_P151376
A_23_P15226	A_23_P15226
A_23_P15233	A_23_P15233
A_23_P155425	A_23_P155425
A_23_P156609	A_23_P156609
A_23_P157695	A_23_P157695
A_23_P158380	A_23_P158380
A_23_P158699	A_23_P158699
A_23_P158868	A_23_P158868
A_23_P158897	A_23_P158897
A_23_P159163	A_23_P159163
A_23_P159688	A_23_P159688
A_23_P16496	A_23_P16496
A_23_P165513	A_23_P165513
A_23_P165541	A_23_P165541
A_23_P169812	A_23_P169812
A_23_P169949	A_23_P169949
A_23_P170427	A_23_P170427
A_23_P170551	A_23_P170551
A_23_P170713	A_23_P170713
A_23_P170719	A_23_P170719
A_23_P170830	A_23_P170830
A_23_P17152	A_23_P17152
A_23_P17444	A_23_P17444
A_23_P1871	A_23_P1871
A_23_P1894	A_23_P1894
A_23_P200955	A_23_P200955
A_23_P202100	A_23_P202100
A_23_P2032	A_23_P2032
A_23_P20328	A_23_P20328
A_23_P203613	A_23_P203613
A_23_P204225	A_23_P204225
A_23_P204654	A_23_P204654
A_23_P205500	A_23_P205500
A_23_P206135	A_23_P206135
A_23_P206568	A_23_P206568
A_23_P206741	A_23_P206741
A_23_P207049	A_23_P207049
A_23_P207143	A_23_P207143
A_23_P207233	A_23_P207233
A_23_P207881	A_23_P207881
A_23_P20793	A_23_P20793
A_23_P208393	A_23_P208393
A_23_P208579	A_23_P208579
A_23_P208582	A_23_P208582
A_23_P208609	A_23_P208609
A_23_P209176	A_23_P209176
A_23_P210285	A_23_P210285
A_23_P210297	A_23_P210297
A_23_P210451	A_23_P210451
A_23_P211603	A_23_P211603
A_23_P21234	A_23_P21234
A_23_P212626	A_23_P212626
A_23_P21293	A_23_P21293
A_23_P213350	A_23_P213350
A_23_P213527	A_23_P213527
A_23_P21393	A_23_P21393
A_23_P215382	A_23_P215382
A_23_P21587	A_23_P21587
A_23_P216071	A_23_P216071
A_23_P216581	A_23_P216581
A_23_P217187	A_23_P217187
A_23_P2180	A_23_P2180
A_23_P21804	A_23_P21804
A_23_P218215	A_23_P218215
A_23_P21862	A_23_P21862
A_23_P21882	A_23_P21882
A_23_P21907	A_23_P21907
A_23_P22086	A_23_P22086
A_23_P23593	A_23_P23593
A_23_P247	A_23_P247
A_23_P250072	A_23_P250072
A_23_P250842	A_23_P250842
A_23_P251002	A_23_P251002
A_23_P251196	A_23_P251196
A_23_P252892	A_23_P252892
A_23_P253168	A_23_P253168
A_23_P253774	A_23_P253774
A_23_P254288	A_23_P254288
A_23_P254330	A_23_P254330
A_23_P254384	A_23_P254384
A_23_P255111	A_23_P255111
A_23_P255637	A_23_P255637
A_23_P256973	A_23_P256973
A_23_P257881	A_23_P257881
A_23_P258108	A_23_P258108
A_23_P26307	A_23_P26307
A_23_P27460	A_23_P27460
A_23_P27545	A_23_P27545
A_23_P28397	A_23_P28397
A_23_P28514	A_23_P28514
A_23_P28607	A_23_P28607
A_23_P28743	A_23_P28743
A_23_P28927	A_23_P28927
A_23_P300563	A_23_P300563
A_23_P301803	A_23_P301803
A_23_P30411	A_23_P30411
A_23_P31348	A_23_P31348
A_23_P31563	A_23_P31563
A_23_P317548	A_23_P317548
A_23_P325411	A_23_P325411
A_23_P32583	A_23_P32583
A_23_P32593	A_23_P32593
A_23_P32970	A_23_P32970
A_23_P331087	A_23_P331087
A_23_P335398	A_23_P335398
A_23_P33642	A_23_P33642
A_23_P33773	A_23_P33773
A_23_P341860	A_23_P341860
A_23_P343680	A_23_P343680
A_23_P347100	A_23_P347100
A_23_P348587	A_23_P348587
A_23_P360114	A_23_P360114
A_23_P369758	A_23_P369758
A_23_P370408	A_23_P370408
A_23_P370707	A_23_P370707
A_23_P374664	A_23_P374664
A_23_P376449	A_23_P376449
A_23_P377680	A_23_P377680
A_23_P384355	A_23_P384355
A_23_P389250	A_23_P389250
A_23_P38978	A_23_P38978
A_23_P39251	A_23_P39251
A_23_P39277	A_23_P39277
A_23_P392897	A_23_P392897
A_23_P393495	A_23_P393495
A_23_P395321	A_23_P395321
A_23_P39746	A_23_P39746
A_23_P399579	A_23_P399579
A_23_P399604	A_23_P399604
A_23_P40225	A_23_P40225
A_23_P40290	A_23_P40290
A_23_P403836	A_23_P403836
A_23_P410456	A_23_P410456
A_23_P412927	A_23_P412927
A_23_P416536	A_23_P416536
A_23_P41824	A_23_P41824
A_23_P421323	A_23_P421323
A_23_P42595	A_23_P42595
A_23_P435390	A_23_P435390
A_23_P43744	A_23_P43744
A_23_P43977	A_23_P43977
A_23_P44053	A_23_P44053
A_23_P4462	A_23_P4462
A_23_P45821	A_23_P45821
A_23_P47220	A_23_P47220
A_23_P47546	A_23_P47546
A_23_P48325	A_23_P48325
A_23_P48637	A_23_P48637
A_23_P50131	A_23_P50131
A_23_P50195	A_23_P50195
A_23_P51269	A_23_P51269
A_23_P5171	A_23_P5171
A_23_P51797	A_23_P51797
A_23_P51966	A_23_P51966
A_23_P52868	A_23_P52868
A_23_P52951	A_23_P52951
A_23_P5512	A_23_P5512
A_23_P5626	A_23_P5626
A_23_P56868	A_23_P56868
A_23_P57337	A_23_P57337
A_23_P57836	A_23_P57836
A_23_P58072	A_23_P58072
A_23_P60189	A_23_P60189
A_23_P61068	A_23_P61068
A_23_P61191	A_23_P61191
A_23_P62857	A_23_P62857
A_23_P63521	A_23_P63521
A_23_P63644	A_23_P63644
A_23_P64184	A_23_P64184
A_23_P64962	A_23_P64962
A_23_P6514	A_23_P6514
A_23_P65845	A_23_P65845
A_23_P66347	A_23_P66347
A_23_P68138	A_23_P68138
A_23_P71179	A_23_P71179
A_23_P71635	A_23_P71635
A_23_P71709	A_23_P71709
A_23_P72014	A_23_P72014
A_23_P72252	A_23_P72252
A_23_P72330	A_23_P72330
A_23_P72434	A_23_P72434
A_23_P72583	A_23_P72583
A_23_P73096	A_23_P73096
A_23_P74471	A_23_P74471
A_23_P75129	A_23_P75129
A_23_P75192	A_23_P75192
A_23_P75820	A_23_P75820
A_23_P75830	A_23_P75830
A_23_P76298	A_23_P76298
A_23_P76480	A_23_P76480
A_23_P7719	A_23_P7719
A_23_P77245	A_23_P77245
A_23_P77389	A_23_P77389
A_23_P78975	A_23_P78975
A_23_P79383	A_23_P79383
A_23_P81564	A_23_P81564
A_23_P83991	A_23_P83991
A_23_P84016	A_23_P84016
A_23_P84272	A_23_P84272
A_23_P84791	A_23_P84791
A_23_P84974	A_23_P84974
A_23_P87684	A_23_P87684
A_23_P8812	A_23_P8812
A_23_P88554	A_23_P88554
A_23_P89506	A_23_P89506
A_23_P89529	A_23_P89529
A_23_P89841	A_23_P89841
A_23_P90470	A_23_P90470
A_23_P90780	A_23_P90780
A_23_P91130	A_23_P91130
A_23_P93247	A_23_P93247
A_23_P94711	A_23_P94711
A_23_P94967	A_23_P94967
A_23_P9509	A_23_P9509
A_23_P95125	A_23_P95125
A_23_P96035	A_23_P96035
A_23_P96191	A_23_P96191
A_23_P96262	A_23_P96262
A_23_P9707	A_23_P9707
A_23_P972	A_23_P972
A_23_P98042	A_23_P98042
A_23_P99731	A_23_P99731
A_23_P9997	A_23_P9997
A_24_P101101	A_24_P101101
A_24_P101211	A_24_P101211
A_24_P101261	A_24_P101261
A_24_P101271	A_24_P101271
A_24_P101352	A_24_P101352
A_24_P101426	A_24_P101426
A_24_P101493	A_24_P101493
A_24_P101503	A_24_P101503
A_24_P101561	A_24_P101561
A_24_P101601	A_24_P101601
A_24_P101661	A_24_P101661
A_24_P101694	A_24_P101694
A_24_P101771	A_24_P101771
A_24_P101812	A_24_P101812
A_24_P101879	A_24_P101879
A_24_P101960	A_24_P101960
A_24_P105913	A_24_P105913
A_24_P106166	A_24_P106166
A_24_P108281	A_24_P108281
A_24_P109661	A_24_P109661
A_24_P109711	A_24_P109711
A_24_P109962	A_24_P109962
A_24_P109973	A_24_P109973
A_24_P110082	A_24_P110082
A_24_P110154	A_24_P110154
A_24_P110201	A_24_P110201
A_24_P110239	A_24_P110239
A_24_P110273	A_24_P110273
A_24_P110403	A_24_P110403
A_24_P11045	A_24_P11045
A_24_P110471	A_24_P110471
A_24_P110521	A_24_P110521
A_24_P110541	A_24_P110541
A_24_P110591	A_24_P110591
A_24_P110601	A_24_P110601
A_24_P112542	A_24_P112542
A_24_P114463	A_24_P114463
A_24_P118142	A_24_P118142
A_24_P118271	A_24_P118271
A_24_P118336	A_24_P118336
A_24_P118341	A_24_P118341
A_24_P118361	A_24_P118361
A_24_P118382	A_24_P118382
A_24_P118391	A_24_P118391
A_24_P118411	A_24_P118411
A_24_P118422	A_24_P118422
A_24_P118472	A_24_P118472
A_24_P118512	A_24_P118512
A_24_P118531	A_24_P118531
A_24_P118541	A_24_P118541
A_24_P118719	A_24_P118719
A_24_P118813	A_24_P118813
A_24_P118844	A_24_P118844
A_24_P118946	A_24_P118946
A_24_P118953	A_24_P118953
A_24_P119094	A_24_P119094
A_24_P119115	A_24_P119115
A_24_P11980	A_24_P11980
A_24_P120381	A_24_P120381
A_24_P123720	A_24_P123720
A_24_P126246	A_24_P126246
A_24_P126691	A_24_P126691
A_24_P126851	A_24_P126851
A_24_P126902	A_24_P126902
A_24_P126931	A_24_P126931
A_24_P127042	A_24_P127042
A_24_P127051	A_24_P127051
A_24_P127082	A_24_P127082
A_24_P127098	A_24_P127098
A_24_P127121	A_24_P127121
A_24_P127181	A_24_P127181
A_24_P127362	A_24_P127362
A_24_P127442	A_24_P127442
A_24_P127462	A_24_P127462
A_24_P127543	A_24_P127543
A_24_P135391	A_24_P135391
A_24_P135501	A_24_P135501
A_24_P135515	A_24_P135515
A_24_P135551	A_24_P135551
A_24_P135771	A_24_P135771
A_24_P135801	A_24_P135801
A_24_P135830	A_24_P135830
A_24_P136155	A_24_P136155
A_24_P136299	A_24_P136299
A_24_P136415	A_24_P136415
A_24_P139761	A_24_P139761
A_24_P144054	A_24_P144054
A_24_P144084	A_24_P144084
A_24_P144134	A_24_P144134
A_24_P144163	A_24_P144163
A_24_P144183	A_24_P144183
A_24_P144254	A_24_P144254
A_24_P144275	A_24_P144275
A_24_P144303	A_24_P144303
A_24_P144314	A_24_P144314
A_24_P144383	A_24_P144383
A_24_P144556	A_24_P144556
A_24_P144666	A_24_P144666
A_24_P144742	A_24_P144742
A_24_P148263	A_24_P148263
A_24_P152566	A_24_P152566
A_24_P152713	A_24_P152713
A_24_P152753	A_24_P152753
A_24_P152775	A_24_P152775
A_24_P152792	A_24_P152792
A_24_P152833	A_24_P152833
A_24_P152845	A_24_P152845
A_24_P152855	A_24_P152855
A_24_P152983	A_24_P152983
A_24_P153002	A_24_P153002
A_24_P153003	A_24_P153003
A_24_P153215	A_24_P153215
A_24_P153324	A_24_P153324
A_24_P153363	A_24_P153363
A_24_P15702	A_24_P15702
A_24_P157720	A_24_P157720
A_24_P15803	A_24_P15803
A_24_P158193	A_24_P158193
A_24_P15821	A_24_P15821
A_24_P15906	A_24_P15906
A_24_P15973	A_24_P15973
A_24_P16071	A_24_P16071
A_24_P16086	A_24_P16086
A_24_P16090	A_24_P16090
A_24_P160920	A_24_P160920
A_24_P161074	A_24_P161074
A_24_P161173	A_24_P161173
A_24_P161184	A_24_P161184
A_24_P161317	A_24_P161317
A_24_P161345	A_24_P161345
A_24_P161393	A_24_P161393
A_24_P161581	A_24_P161581
A_24_P161733	A_24_P161733
A_24_P161773	A_24_P161773
A_24_P161827	A_24_P161827
A_24_P161914	A_24_P161914
A_24_P16273	A_24_P16273
A_24_P16291	A_24_P16291
A_24_P16340	A_24_P16340
A_24_P16353	A_24_P16353
A_24_P16361	A_24_P16361
A_24_P164815	A_24_P164815
A_24_P167059	A_24_P167059
A_24_P169493	A_24_P169493
A_24_P169645	A_24_P169645
A_24_P169807	A_24_P169807
A_24_P169843	A_24_P169843
A_24_P169855	A_24_P169855
A_24_P169903	A_24_P169903
A_24_P169976	A_24_P169976
A_24_P170025	A_24_P170025
A_24_P170067	A_24_P170067
A_24_P170103	A_24_P170103
A_24_P170147	A_24_P170147
A_24_P170203	A_24_P170203
A_24_P170309	A_24_P170309
A_24_P170357	A_24_P170357
A_24_P170384	A_24_P170384
A_24_P173895	A_24_P173895
A_24_P174063	A_24_P174063
A_24_P174353	A_24_P174353
A_24_P17437	A_24_P17437
A_24_P178333	A_24_P178333
A_24_P178415	A_24_P178415
A_24_P178444	A_24_P178444
A_24_P178475	A_24_P178475
A_24_P178643	A_24_P178643
A_24_P178654	A_24_P178654
A_24_P178663	A_24_P178663
A_24_P178693	A_24_P178693
A_24_P178764	A_24_P178764
A_24_P179033	A_24_P179033
A_24_P186746	A_24_P186746
A_24_P186764	A_24_P186764
A_24_P186779	A_24_P186779
A_24_P186944	A_24_P186944
A_24_P187094	A_24_P187094
A_24_P187174	A_24_P187174
A_24_P187298	A_24_P187298
A_24_P1873	A_24_P1873
A_24_P187355	A_24_P187355
A_24_P187365	A_24_P187365
A_24_P187448	A_24_P187448
A_24_P187539	A_24_P187539
A_24_P187626	A_24_P187626
A_24_P192017	A_24_P192017
A_24_P192805	A_24_P192805
A_24_P195145	A_24_P195145
A_24_P195257	A_24_P195257
A_24_P195327	A_24_P195327
A_24_P195400	A_24_P195400
A_24_P195454	A_24_P195454
A_24_P195510	A_24_P195510
A_24_P195528	A_24_P195528
A_24_P195556	A_24_P195556
A_24_P195621	A_24_P195621
A_24_P195714	A_24_P195714
A_24_P195749	A_24_P195749
A_24_P195936	A_24_P195936
A_24_P195974	A_24_P195974
A_24_P196175	A_24_P196175
A_24_P200250	A_24_P200250
A_24_P200962	A_24_P200962
A_24_P203814	A_24_P203814
A_24_P203976	A_24_P203976
A_24_P203984	A_24_P203984
A_24_P204015	A_24_P204015
A_24_P204095	A_24_P204095
A_24_P204135	A_24_P204135
A_24_P204144	A_24_P204144
A_24_P204165	A_24_P204165
A_24_P204204	A_24_P204204
A_24_P204257	A_24_P204257
A_24_P204334	A_24_P204334
A_24_P204414	A_24_P204414
A_24_P204454	A_24_P204454
A_24_P204474	A_24_P204474
A_24_P204484	A_24_P204484
A_24_P204664	A_24_P204664
A_24_P212314	A_24_P212314
A_24_P212409	A_24_P212409
A_24_P212565	A_24_P212565
A_24_P212605	A_24_P212605
A_24_P212611	A_24_P212611
A_24_P212654	A_24_P212654
A_24_P212715	A_24_P212715
A_24_P212726	A_24_P212726
A_24_P212764	A_24_P212764
A_24_P212864	A_24_P212864
A_24_P212875	A_24_P212875
A_24_P212997	A_24_P212997
A_24_P213034	A_24_P213034
A_24_P213073	A_24_P213073
A_24_P213144	A_24_P213144
A_24_P213175	A_24_P213175
A_24_P213206	A_24_P213206
A_24_P213256	A_24_P213256
A_24_P213284	A_24_P213284
A_24_P213321	A_24_P213321
A_24_P213325	A_24_P213325
A_24_P213336	A_24_P213336
A_24_P213375	A_24_P213375
A_24_P213396	A_24_P213396
A_24_P216505	A_24_P216505
A_24_P217063	A_24_P217063
A_24_P219757	A_24_P219757
A_24_P221057	A_24_P221057
A_24_P221105	A_24_P221105
A_24_P221285	A_24_P221285
A_24_P221335	A_24_P221335
A_24_P221375	A_24_P221375
A_24_P221475	A_24_P221475
A_24_P221485	A_24_P221485
A_24_P221497	A_24_P221497
A_24_P221668	A_24_P221668
A_24_P221778	A_24_P221778
A_24_P221928	A_24_P221928
A_24_P221974	A_24_P221974
A_24_P22939	A_24_P22939
A_24_P229426	A_24_P229426
A_24_P229438	A_24_P229438
A_24_P229726	A_24_P229726
A_24_P229728	A_24_P229728
A_24_P229807	A_24_P229807
A_24_P229833	A_24_P229833
A_24_P229848	A_24_P229848
A_24_P229903	A_24_P229903
A_24_P229911	A_24_P229911
A_24_P230009	A_24_P230009
A_24_P230100	A_24_P230100
A_24_P230116	A_24_P230116
A_24_P230195	A_24_P230195
A_24_P230248	A_24_P230248
A_24_P230288	A_24_P230288
A_24_P230358	A_24_P230358
A_24_P230388	A_24_P230388
A_24_P230416	A_24_P230416
A_24_P230457	A_24_P230457
A_24_P230466	A_24_P230466
A_24_P230486	A_24_P230486
A_24_P23327	A_24_P23327
A_24_P233560	A_24_P233560
A_24_P234871	A_24_P234871
A_24_P237631	A_24_P237631
A_24_P237686	A_24_P237686
A_24_P237820	A_24_P237820
A_24_P237896	A_24_P237896
A_24_P238186	A_24_P238186
A_24_P238266	A_24_P238266
A_24_P238286	A_24_P238286
A_24_P238316	A_24_P238316
A_24_P238377	A_24_P238377
A_24_P238386	A_24_P238386
A_24_P238426	A_24_P238426
A_24_P238427	A_24_P238427
A_24_P238616	A_24_P238616
A_24_P238716	A_24_P238716
A_24_P238819	A_24_P238819
A_24_P238836	A_24_P238836
A_24_P238896	A_24_P238896
A_24_P238996	A_24_P238996
A_24_P239017	A_24_P239017
A_24_P24002	A_24_P24002
A_24_P24142	A_24_P24142
A_24_P24150	A_24_P24150
A_24_P24230	A_24_P24230
A_24_P242319	A_24_P242319
A_24_P24281	A_24_P24281
A_24_P24332	A_24_P24332
A_24_P24415	A_24_P24415
A_24_P24453	A_24_P24453
A_24_P244644	A_24_P244644
A_24_P246636	A_24_P246636
A_24_P246748	A_24_P246748
A_24_P246863	A_24_P246863
A_24_P247014	A_24_P247014
A_24_P247074	A_24_P247074
A_24_P247169	A_24_P247169
A_24_P247233	A_24_P247233
A_24_P24724	A_24_P24724
A_24_P247303	A_24_P247303
A_24_P247324	A_24_P247324
A_24_P247454	A_24_P247454
A_24_P247464	A_24_P247464
A_24_P247493	A_24_P247493
A_24_P247596	A_24_P247596
A_24_P247616	A_24_P247616
A_24_P24786	A_24_P24786
A_24_P24790	A_24_P24790
A_24_P24806	A_24_P24806
A_24_P24890	A_24_P24890
A_24_P249187	A_24_P249187
A_24_P24982	A_24_P24982
A_24_P25040	A_24_P25040
A_24_P254915	A_24_P254915
A_24_P254933	A_24_P254933
A_24_P255303	A_24_P255303
A_24_P255324	A_24_P255324
A_24_P255473	A_24_P255473
A_24_P255509	A_24_P255509
A_24_P255654	A_24_P255654
A_24_P255663	A_24_P255663
A_24_P255763	A_24_P255763
A_24_P255786	A_24_P255786
A_24_P255836	A_24_P255836
A_24_P255845	A_24_P255845
A_24_P255865	A_24_P255865
A_24_P255914	A_24_P255914
A_24_P255954	A_24_P255954
A_24_P255965	A_24_P255965
A_24_P256037	A_24_P256037
A_24_P256060	A_24_P256060
A_24_P256073	A_24_P256073
A_24_P256093	A_24_P256093
A_24_P256155	A_24_P256155
A_24_P263843	A_24_P263843
A_24_P263983	A_24_P263983
A_24_P264004	A_24_P264004
A_24_P264293	A_24_P264293
A_24_P264413	A_24_P264413
A_24_P264416	A_24_P264416
A_24_P264507	A_24_P264507
A_24_P264549	A_24_P264549
A_24_P264644	A_24_P264644
A_24_P264685	A_24_P264685
A_24_P270452	A_24_P270452
A_24_P272381	A_24_P272381
A_24_P272403	A_24_P272403
A_24_P272523	A_24_P272523
A_24_P272653	A_24_P272653
A_24_P272713	A_24_P272713
A_24_P272735	A_24_P272735
A_24_P272798	A_24_P272798
A_24_P272910	A_24_P272910
A_24_P273074	A_24_P273074
A_24_P273214	A_24_P273214
A_24_P27644	A_24_P27644
A_24_P278375	A_24_P278375
A_24_P278653	A_24_P278653
A_24_P279760	A_24_P279760
A_24_P280933	A_24_P280933
A_24_P280953	A_24_P280953
A_24_P281128	A_24_P281128
A_24_P281264	A_24_P281264
A_24_P281285	A_24_P281285
A_24_P281304	A_24_P281304
A_24_P281443	A_24_P281443
A_24_P281447	A_24_P281447
A_24_P281504	A_24_P281504
A_24_P281605	A_24_P281605
A_24_P281643	A_24_P281643
A_24_P281730	A_24_P281730
A_24_P281844	A_24_P281844
A_24_P281853	A_24_P281853
A_24_P287526	A_24_P287526
A_24_P289477	A_24_P289477
A_24_P289504	A_24_P289504
A_24_P289573	A_24_P289573
A_24_P289753	A_24_P289753
A_24_P289818	A_24_P289818
A_24_P289845	A_24_P289845
A_24_P289854	A_24_P289854
A_24_P289884	A_24_P289884
A_24_P289984	A_24_P289984
A_24_P290046	A_24_P290046
A_24_P290068	A_24_P290068
A_24_P290087	A_24_P290087
A_24_P290114	A_24_P290114
A_24_P290134	A_24_P290134
A_24_P290214	A_24_P290214
A_24_P290348	A_24_P290348
A_24_P297302	A_24_P297302
A_24_P298099	A_24_P298099
A_24_P298143	A_24_P298143
A_24_P298179	A_24_P298179
A_24_P298228	A_24_P298228
A_24_P298238	A_24_P298238
A_24_P298320	A_24_P298320
A_24_P298616	A_24_P298616
A_24_P298834	A_24_P298834
A_24_P298835	A_24_P298835
A_24_P298886	A_24_P298886
A_24_P298928	A_24_P298928
A_24_P298946	A_24_P298946
A_24_P298962	A_24_P298962
A_24_P306527	A_24_P306527
A_24_P306614	A_24_P306614
A_24_P306644	A_24_P306644
A_24_P306704	A_24_P306704
A_24_P306754	A_24_P306754
A_24_P306788	A_24_P306788
A_24_P306896	A_24_P306896
A_24_P306921	A_24_P306921
A_24_P306964	A_24_P306964
A_24_P306968	A_24_P306968
A_24_P306994	A_24_P306994
A_24_P307046	A_24_P307046
A_24_P307075	A_24_P307075
A_24_P307104	A_24_P307104
A_24_P307126	A_24_P307126
A_24_P307205	A_24_P307205
A_24_P307255	A_24_P307255
A_24_P307306	A_24_P307306
A_24_P307368	A_24_P307368
A_24_P307384	A_24_P307384
A_24_P307395	A_24_P307395
A_24_P307424	A_24_P307424
A_24_P307443	A_24_P307443
A_24_P312381	A_24_P312381
A_24_P312594	A_24_P312594
A_24_P314290	A_24_P314290
A_24_P315255	A_24_P315255
A_24_P315256	A_24_P315256
A_24_P315405	A_24_P315405
A_24_P315440	A_24_P315440
A_24_P315444	A_24_P315444
A_24_P315474	A_24_P315474
A_24_P315581	A_24_P315581
A_24_P315594	A_24_P315594
A_24_P315654	A_24_P315654
A_24_P315674	A_24_P315674
A_24_P315754	A_24_P315754
A_24_P315769	A_24_P315769
A_24_P315774	A_24_P315774
A_24_P316025	A_24_P316025
A_24_P316074	A_24_P316074
A_24_P321184	A_24_P321184
A_24_P321715	A_24_P321715
A_24_P32207	A_24_P32207
A_24_P322908	A_24_P322908
A_24_P323298	A_24_P323298
A_24_P323778	A_24_P323778
A_24_P323795	A_24_P323795
A_24_P323805	A_24_P323805
A_24_P323916	A_24_P323916
A_24_P323974	A_24_P323974
A_24_P324074	A_24_P324074
A_24_P324084	A_24_P324084
A_24_P324214	A_24_P324214
A_24_P324224	A_24_P324224
A_24_P324250	A_24_P324250
A_24_P324284	A_24_P324284
A_24_P324488	A_24_P324488
A_24_P324506	A_24_P324506
A_24_P324538	A_24_P324538
A_24_P324606	A_24_P324606
A_24_P324644	A_24_P324644
A_24_P32708	A_24_P32708
A_24_P32735	A_24_P32735
A_24_P32766	A_24_P32766
A_24_P328045	A_24_P328045
A_24_P32836	A_24_P32836
A_24_P32895	A_24_P32895
A_24_P32930	A_24_P32930
A_24_P33055	A_24_P33055
A_24_P33115	A_24_P33115
A_24_P33213	A_24_P33213
A_24_P332151	A_24_P332151
A_24_P33217	A_24_P33217
A_24_P332263	A_24_P332263
A_24_P332292	A_24_P332292
A_24_P332326	A_24_P332326
A_24_P332364	A_24_P332364
A_24_P332441	A_24_P332441
A_24_P332461	A_24_P332461
A_24_P332471	A_24_P332471
A_24_P332482	A_24_P332482
A_24_P332504	A_24_P332504
A_24_P332595	A_24_P332595
A_24_P332780	A_24_P332780
A_24_P332902	A_24_P332902
A_24_P332953	A_24_P332953
A_24_P333052	A_24_P333052
A_24_P333077	A_24_P333077
A_24_P333112	A_24_P333112
A_24_P33385	A_24_P33385
A_24_P33403	A_24_P33403
A_24_P334208	A_24_P334208
A_24_P33552	A_24_P33552
A_24_P33575	A_24_P33575
A_24_P338151	A_24_P338151
A_24_P340866	A_24_P340866
A_24_P340886	A_24_P340886
A_24_P340891	A_24_P340891
A_24_P340916	A_24_P340916
A_24_P340966	A_24_P340966
A_24_P340976	A_24_P340976
A_24_P341006	A_24_P341006
A_24_P341058	A_24_P341058
A_24_P341078	A_24_P341078
A_24_P341106	A_24_P341106
A_24_P341126	A_24_P341126
A_24_P341176	A_24_P341176
A_24_P341376	A_24_P341376
A_24_P341386	A_24_P341386
A_24_P341426	A_24_P341426
A_24_P341427	A_24_P341427
A_24_P341476	A_24_P341476
A_24_P341489	A_24_P341489
A_24_P341546	A_24_P341546
A_24_P341616	A_24_P341616
A_24_P341677	A_24_P341677
A_24_P346859	A_24_P346859
A_24_P348428	A_24_P348428
A_24_P348513	A_24_P348513
A_24_P349428	A_24_P349428
A_24_P349489	A_24_P349489
A_24_P349539	A_24_P349539
A_24_P349547	A_24_P349547
A_24_P349580	A_24_P349580
A_24_P349590	A_24_P349590
A_24_P349596	A_24_P349596
A_24_P349606	A_24_P349606
A_24_P349648	A_24_P349648
A_24_P349756	A_24_P349756
A_24_P349869	A_24_P349869
A_24_P349896	A_24_P349896
A_24_P350008	A_24_P350008
A_24_P350027	A_24_P350027
A_24_P350126	A_24_P350126
A_24_P350136	A_24_P350136
A_24_P350252	A_24_P350252
A_24_P350307	A_24_P350307
A_24_P356304	A_24_P356304
A_24_P357266	A_24_P357266
A_24_P357933	A_24_P357933
A_24_P358205	A_24_P358205
A_24_P358215	A_24_P358215
A_24_P358279	A_24_P358279
A_24_P358302	A_24_P358302
A_24_P358305	A_24_P358305
A_24_P358337	A_24_P358337
A_24_P358406	A_24_P358406
A_24_P358474	A_24_P358474
A_24_P358534	A_24_P358534
A_24_P358578	A_24_P358578
A_24_P358606	A_24_P358606
A_24_P358857	A_24_P358857
A_24_P366165	A_24_P366165
A_24_P366457	A_24_P366457
A_24_P366546	A_24_P366546
A_24_P366768	A_24_P366768
A_24_P366845	A_24_P366845
A_24_P367109	A_24_P367109
A_24_P367139	A_24_P367139
A_24_P367169	A_24_P367169
A_24_P367199	A_24_P367199
A_24_P367249	A_24_P367249
A_24_P367360	A_24_P367360
A_24_P367369	A_24_P367369
A_24_P367397	A_24_P367397
A_24_P367399	A_24_P367399
A_24_P368748	A_24_P368748
A_24_P369172	A_24_P369172
A_24_P370484	A_24_P370484
A_24_P375076	A_24_P375076
A_24_P375132	A_24_P375132
A_24_P375340	A_24_P375340
A_24_P375360	A_24_P375360
A_24_P375435	A_24_P375435
A_24_P375586	A_24_P375586
A_24_P375599	A_24_P375599
A_24_P375683	A_24_P375683
A_24_P375751	A_24_P375751
A_24_P375949	A_24_P375949
A_24_P383660	A_24_P383660
A_24_P383680	A_24_P383680
A_24_P383751	A_24_P383751
A_24_P383802	A_24_P383802
A_24_P383834	A_24_P383834
A_24_P383901	A_24_P383901
A_24_P383934	A_24_P383934
A_24_P383940	A_24_P383940
A_24_P384029	A_24_P384029
A_24_P384196	A_24_P384196
A_24_P384200	A_24_P384200
A_24_P384210	A_24_P384210
A_24_P384239	A_24_P384239
A_24_P384411	A_24_P384411
A_24_P384422	A_24_P384422
A_24_P384469	A_24_P384469
A_24_P384483	A_24_P384483
A_24_P389714	A_24_P389714
A_24_P390974	A_24_P390974
A_24_P392195	A_24_P392195
A_24_P392271	A_24_P392271
A_24_P392312	A_24_P392312
A_24_P392351	A_24_P392351
A_24_P392414	A_24_P392414
A_24_P392436	A_24_P392436
A_24_P392505	A_24_P392505
A_24_P392622	A_24_P392622
A_24_P392661	A_24_P392661
A_24_P392690	A_24_P392690
A_24_P392742	A_24_P392742
A_24_P392790	A_24_P392790
A_24_P392842	A_24_P392842
A_24_P392900	A_24_P392900
A_24_P392910	A_24_P392910
A_24_P399341	A_24_P399341
A_24_P400616	A_24_P400616
A_24_P400702	A_24_P400702
A_24_P400751	A_24_P400751
A_24_P400760	A_24_P400760
A_24_P400815	A_24_P400815
A_24_P400970	A_24_P400970
A_24_P400981	A_24_P400981
A_24_P401013	A_24_P401013
A_24_P401051	A_24_P401051
A_24_P401069	A_24_P401069
A_24_P401100	A_24_P401100
A_24_P401124	A_24_P401124
A_24_P401160	A_24_P401160
A_24_P401221	A_24_P401221
A_24_P401321	A_24_P401321
A_24_P401381	A_24_P401381
A_24_P401521	A_24_P401521
A_24_P401582	A_24_P401582
A_24_P401663	A_24_P401663
A_24_P40358	A_24_P40358
A_24_P404868	A_24_P404868
A_24_P407439	A_24_P407439
A_24_P407742	A_24_P407742
A_24_P408449	A_24_P408449
A_24_P409361	A_24_P409361
A_24_P409402	A_24_P409402
A_24_P409410	A_24_P409410
A_24_P409420	A_24_P409420
A_24_P409440	A_24_P409440
A_24_P409471	A_24_P409471
A_24_P409560	A_24_P409560
A_24_P409661	A_24_P409661
A_24_P409681	A_24_P409681
A_24_P409760	A_24_P409760
A_24_P409772	A_24_P409772
A_24_P409816	A_24_P409816
A_24_P409824	A_24_P409824
A_24_P409891	A_24_P409891
A_24_P409910	A_24_P409910
A_24_P409933	A_24_P409933
A_24_P410000	A_24_P410000
A_24_P410070	A_24_P410070
A_24_P410246	A_24_P410246
A_24_P410256	A_24_P410256
A_24_P41149	A_24_P41149
A_24_P41250	A_24_P41250
A_24_P413286	A_24_P413286
A_24_P41530	A_24_P41530
A_24_P41540	A_24_P41540
A_24_P41551	A_24_P41551
A_24_P41593	A_24_P41593
A_24_P41662	A_24_P41662
A_24_P417606	A_24_P417606
A_24_P417751	A_24_P417751
A_24_P41781	A_24_P41781
A_24_P417996	A_24_P417996
A_24_P418019	A_24_P418019
A_24_P418106	A_24_P418106
A_24_P418189	A_24_P418189
A_24_P418216	A_24_P418216
A_24_P418536	A_24_P418536
A_24_P418590	A_24_P418590
A_24_P418687	A_24_P418687
A_24_P418712	A_24_P418712
A_24_P418744	A_24_P418744
A_24_P418780	A_24_P418780
A_24_P42107	A_24_P42107
A_24_P450493	A_24_P450493
A_24_P451992	A_24_P451992
A_24_P452024	A_24_P452024
A_24_P452175	A_24_P452175
A_24_P452293	A_24_P452293
A_24_P452326	A_24_P452326
A_24_P453793	A_24_P453793
A_24_P454931	A_24_P454931
A_24_P455060	A_24_P455060
A_24_P456802	A_24_P456802
A_24_P457164	A_24_P457164
A_24_P458168	A_24_P458168
A_24_P458252	A_24_P458252
A_24_P459182	A_24_P459182
A_24_P460599	A_24_P460599
A_24_P461366	A_24_P461366
A_24_P461547	A_24_P461547
A_24_P461664	A_24_P461664
A_24_P461676	A_24_P461676
A_24_P461998	A_24_P461998
A_24_P462330	A_24_P462330
A_24_P462428	A_24_P462428
A_24_P463517	A_24_P463517
A_24_P464489	A_24_P464489
A_24_P464528	A_24_P464528
A_24_P464580	A_24_P464580
A_24_P464701	A_24_P464701
A_24_P464798	A_24_P464798
A_24_P464963	A_24_P464963
A_24_P465306	A_24_P465306
A_24_P465318	A_24_P465318
A_24_P465481	A_24_P465481
A_24_P465576	A_24_P465576
A_24_P466439	A_24_P466439
A_24_P467568	A_24_P467568
A_24_P467805	A_24_P467805
A_24_P467871	A_24_P467871
A_24_P468331	A_24_P468331
A_24_P470754	A_24_P470754
A_24_P470782	A_24_P470782
A_24_P470794	A_24_P470794
A_24_P470809	A_24_P470809
A_24_P471012	A_24_P471012
A_24_P471099	A_24_P471099
A_24_P471121	A_24_P471121
A_24_P471242	A_24_P471242
A_24_P471531	A_24_P471531
A_24_P471719	A_24_P471719
A_24_P472655	A_24_P472655
A_24_P474188	A_24_P474188
A_24_P474384	A_24_P474384
A_24_P475000	A_24_P475000
A_24_P475014	A_24_P475014
A_24_P475115	A_24_P475115
A_24_P477048	A_24_P477048
A_24_P477353	A_24_P477353
A_24_P477475	A_24_P477475
A_24_P477516	A_24_P477516
A_24_P477610	A_24_P477610
A_24_P477948	A_24_P477948
A_24_P478076	A_24_P478076
A_24_P478940	A_24_P478940
A_24_P479065	A_24_P479065
A_24_P479141	A_24_P479141
A_24_P480464	A_24_P480464
A_24_P480722	A_24_P480722
A_24_P481113	A_24_P481113
A_24_P481263	A_24_P481263
A_24_P481314	A_24_P481314
A_24_P482104	A_24_P482104
A_24_P483096	A_24_P483096
A_24_P483283	A_24_P483283
A_24_P483331	A_24_P483331
A_24_P483374	A_24_P483374
A_24_P483871	A_24_P483871
A_24_P484196	A_24_P484196
A_24_P484322	A_24_P484322
A_24_P484357	A_24_P484357
A_24_P485105	A_24_P485105
A_24_P486216	A_24_P486216
A_24_P486503	A_24_P486503
A_24_P486544	A_24_P486544
A_24_P486659	A_24_P486659
A_24_P486924	A_24_P486924
A_24_P487296	A_24_P487296
A_24_P487399	A_24_P487399
A_24_P487766	A_24_P487766
A_24_P488462	A_24_P488462
A_24_P488510	A_24_P488510
A_24_P488649	A_24_P488649
A_24_P489399	A_24_P489399
A_24_P489639	A_24_P489639
A_24_P489976	A_24_P489976
A_24_P490011	A_24_P490011
A_24_P490109	A_24_P490109
A_24_P490704	A_24_P490704
A_24_P492865	A_24_P492865
A_24_P492885	A_24_P492885
A_24_P492919	A_24_P492919
A_24_P493005	A_24_P493005
A_24_P493100	A_24_P493100
A_24_P493116	A_24_P493116
A_24_P493287	A_24_P493287
A_24_P493646	A_24_P493646
A_24_P496034	A_24_P496034
A_24_P496297	A_24_P496297
A_24_P496683	A_24_P496683
A_24_P496720	A_24_P496720
A_24_P49800	A_24_P49800
A_24_P49860	A_24_P49860
A_24_P499152	A_24_P499152
A_24_P499481	A_24_P499481
A_24_P501265	A_24_P501265
A_24_P50157	A_24_P50157
A_24_P502652	A_24_P502652
A_24_P502660	A_24_P502660
A_24_P502724	A_24_P502724
A_24_P502752	A_24_P502752
A_24_P50281	A_24_P50281
A_24_P50294	A_24_P50294
A_24_P50328	A_24_P50328
A_24_P503492	A_24_P503492
A_24_P503518	A_24_P503518
A_24_P50381	A_24_P50381
A_24_P50390	A_24_P50390
A_24_P504621	A_24_P504621
A_24_P50489	A_24_P50489
A_24_P50509	A_24_P50509
A_24_P505255	A_24_P505255
A_24_P50567	A_24_P50567
A_24_P505790	A_24_P505790
A_24_P505981	A_24_P505981
A_24_P50639	A_24_P50639
A_24_P50666	A_24_P50666
A_24_P508946	A_24_P508946
A_24_P509306	A_24_P509306
A_24_P509420	A_24_P509420
A_24_P510502	A_24_P510502
A_24_P511776	A_24_P511776
A_24_P512775	A_24_P512775
A_24_P514814	A_24_P514814
A_24_P515815	A_24_P515815
A_24_P515866	A_24_P515866
A_24_P516728	A_24_P516728
A_24_P517198	A_24_P517198
A_24_P518298	A_24_P518298
A_24_P518369	A_24_P518369
A_24_P518828	A_24_P518828
A_24_P518908	A_24_P518908
A_24_P519146	A_24_P519146
A_24_P520241	A_24_P520241
A_24_P521544	A_24_P521544
A_24_P521662	A_24_P521662
A_24_P52168	A_24_P52168
A_24_P522075	A_24_P522075
A_24_P522267	A_24_P522267
A_24_P523345	A_24_P523345
A_24_P523368	A_24_P523368
A_24_P524452	A_24_P524452
A_24_P524562	A_24_P524562
A_24_P524588	A_24_P524588
A_24_P525144	A_24_P525144
A_24_P525588	A_24_P525588
A_24_P525663	A_24_P525663
A_24_P528213	A_24_P528213
A_24_P528586	A_24_P528586
A_24_P528775	A_24_P528775
A_24_P530690	A_24_P530690
A_24_P530830	A_24_P530830
A_24_P530900	A_24_P530900
A_24_P530977	A_24_P530977
A_24_P531074	A_24_P531074
A_24_P531133	A_24_P531133
A_24_P531312	A_24_P531312
A_24_P531720	A_24_P531720
A_24_P531884	A_24_P531884
A_24_P532653	A_24_P532653
A_24_P532730	A_24_P532730
A_24_P533990	A_24_P533990
A_24_P534133	A_24_P534133
A_24_P534243	A_24_P534243
A_24_P534290	A_24_P534290
A_24_P536974	A_24_P536974
A_24_P538250	A_24_P538250
A_24_P540555	A_24_P540555
A_24_P540560	A_24_P540560
A_24_P541236	A_24_P541236
A_24_P54230	A_24_P54230
A_24_P542608	A_24_P542608
A_24_P543460	A_24_P543460
A_24_P543779	A_24_P543779
A_24_P544230	A_24_P544230
A_24_P544355	A_24_P544355
A_24_P544485	A_24_P544485
A_24_P545200	A_24_P545200
A_24_P547010	A_24_P547010
A_24_P549518	A_24_P549518
A_24_P549927	A_24_P549927
A_24_P550411	A_24_P550411
A_24_P550562	A_24_P550562
A_24_P552677	A_24_P552677
A_24_P552987	A_24_P552987
A_24_P55391	A_24_P55391
A_24_P554040	A_24_P554040
A_24_P556030	A_24_P556030
A_24_P556049	A_24_P556049
A_24_P556328	A_24_P556328
A_24_P556503	A_24_P556503
A_24_P556883	A_24_P556883
A_24_P556937	A_24_P556937
A_24_P557019	A_24_P557019
A_24_P557890	A_24_P557890
A_24_P558135	A_24_P558135
A_24_P560248	A_24_P560248
A_24_P560332	A_24_P560332
A_24_P560431	A_24_P560431
A_24_P562242	A_24_P562242
A_24_P562369	A_24_P562369
A_24_P562692	A_24_P562692
A_24_P562837	A_24_P562837
A_24_P563068	A_24_P563068
A_24_P565496	A_24_P565496
A_24_P565503	A_24_P565503
A_24_P565540	A_24_P565540
A_24_P565626	A_24_P565626
A_24_P565898	A_24_P565898
A_24_P567502	A_24_P567502
A_24_P568645	A_24_P568645
A_24_P569791	A_24_P569791
A_24_P569812	A_24_P569812
A_24_P570930	A_24_P570930
A_24_P571824	A_24_P571824
A_24_P571984	A_24_P571984
A_24_P572229	A_24_P572229
A_24_P572303	A_24_P572303
A_24_P572473	A_24_P572473
A_24_P572522	A_24_P572522
A_24_P572974	A_24_P572974
A_24_P573684	A_24_P573684
A_24_P575267	A_24_P575267
A_24_P575336	A_24_P575336
A_24_P575886	A_24_P575886
A_24_P577289	A_24_P577289
A_24_P578437	A_24_P578437
A_24_P578445	A_24_P578445
A_24_P578641	A_24_P578641
A_24_P579107	A_24_P579107
A_24_P58034	A_24_P58034
A_24_P581311	A_24_P581311
A_24_P581618	A_24_P581618
A_24_P582056	A_24_P582056
A_24_P582206	A_24_P582206
A_24_P582324	A_24_P582324
A_24_P583472	A_24_P583472
A_24_P584463	A_24_P584463
A_24_P58477	A_24_P58477
A_24_P584936	A_24_P584936
A_24_P584992	A_24_P584992
A_24_P585004	A_24_P585004
A_24_P585428	A_24_P585428
A_24_P585430	A_24_P585430
A_24_P585478	A_24_P585478
A_24_P585659	A_24_P585659
A_24_P585660	A_24_P585660
A_24_P58597	A_24_P58597
A_24_P58607	A_24_P58607
A_24_P58647	A_24_P58647
A_24_P586660	A_24_P586660
A_24_P58727	A_24_P58727
A_24_P58759	A_24_P58759
A_24_P587621	A_24_P587621
A_24_P587803	A_24_P587803
A_24_P587882	A_24_P587882
A_24_P587938	A_24_P587938
A_24_P587993	A_24_P587993
A_24_P588235	A_24_P588235
A_24_P588505	A_24_P588505
A_24_P588633	A_24_P588633
A_24_P58881	A_24_P58881
A_24_P58899	A_24_P58899
A_24_P589427	A_24_P589427
A_24_P590806	A_24_P590806
A_24_P591119	A_24_P591119
A_24_P59211	A_24_P59211
A_24_P593120	A_24_P593120
A_24_P593724	A_24_P593724
A_24_P593733	A_24_P593733
A_24_P594094	A_24_P594094
A_24_P594293	A_24_P594293
A_24_P596251	A_24_P596251
A_24_P597242	A_24_P597242
A_24_P598999	A_24_P598999
A_24_P600036	A_24_P600036
A_24_P600603	A_24_P600603
A_24_P600622	A_24_P600622
A_24_P602052	A_24_P602052
A_24_P603453	A_24_P603453
A_24_P603890	A_24_P603890
A_24_P604496	A_24_P604496
A_24_P605798	A_24_P605798
A_24_P606538	A_24_P606538
A_24_P606663	A_24_P606663
A_24_P607107	A_24_P607107
A_24_P607306	A_24_P607306
A_24_P609932	A_24_P609932
A_24_P610375	A_24_P610375
A_24_P610387	A_24_P610387
A_24_P610405	A_24_P610405
A_24_P611965	A_24_P611965
A_24_P612890	A_24_P612890
A_24_P612921	A_24_P612921
A_24_P613108	A_24_P613108
A_24_P613856	A_24_P613856
A_24_P614940	A_24_P614940
A_24_P614962	A_24_P614962
A_24_P616082	A_24_P616082
A_24_P617046	A_24_P617046
A_24_P618077	A_24_P618077
A_24_P618210	A_24_P618210
A_24_P619891	A_24_P619891
A_24_P620066	A_24_P620066
A_24_P620241	A_24_P620241
A_24_P621312	A_24_P621312
A_24_P622375	A_24_P622375
A_24_P622468	A_24_P622468
A_24_P623478	A_24_P623478
A_24_P623553	A_24_P623553
A_24_P625683	A_24_P625683
A_24_P625898	A_24_P625898
A_24_P626470	A_24_P626470
A_24_P626812	A_24_P626812
A_24_P627415	A_24_P627415
A_24_P627678	A_24_P627678
A_24_P627874	A_24_P627874
A_24_P628797	A_24_P628797
A_24_P629163	A_24_P629163
A_24_P629434	A_24_P629434
A_24_P629543	A_24_P629543
A_24_P630578	A_24_P630578
A_24_P630676	A_24_P630676
A_24_P630994	A_24_P630994
A_24_P631625	A_24_P631625
A_24_P631948	A_24_P631948
A_24_P631993	A_24_P631993
A_24_P632160	A_24_P632160
A_24_P632230	A_24_P632230
A_24_P632846	A_24_P632846
A_24_P633110	A_24_P633110
A_24_P634911	A_24_P634911
A_24_P635355	A_24_P635355
A_24_P635551	A_24_P635551
A_24_P635991	A_24_P635991
A_24_P636089	A_24_P636089
A_24_P636834	A_24_P636834
A_24_P637226	A_24_P637226
A_24_P638453	A_24_P638453
A_24_P638608	A_24_P638608
A_24_P640045	A_24_P640045
A_24_P640341	A_24_P640341
A_24_P641673	A_24_P641673
A_24_P641742	A_24_P641742
A_24_P642306	A_24_P642306
A_24_P642328	A_24_P642328
A_24_P642426	A_24_P642426
A_24_P644554	A_24_P644554
A_24_P644556	A_24_P644556
A_24_P645311	A_24_P645311
A_24_P646279	A_24_P646279
A_24_P647507	A_24_P647507
A_24_P647732	A_24_P647732
A_24_P647965	A_24_P647965
A_24_P648391	A_24_P648391
A_24_P648837	A_24_P648837
A_24_P649436	A_24_P649436
A_24_P650893	A_24_P650893
A_24_P651129	A_24_P651129
A_24_P651736	A_24_P651736
A_24_P652786	A_24_P652786
A_24_P654066	A_24_P654066
A_24_P654255	A_24_P654255
A_24_P654314	A_24_P654314
A_24_P654649	A_24_P654649
A_24_P654798	A_24_P654798
A_24_P655735	A_24_P655735
A_24_P657629	A_24_P657629
A_24_P658193	A_24_P658193
A_24_P659350	A_24_P659350
A_24_P660797	A_24_P660797
A_24_P661220	A_24_P661220
A_24_P662813	A_24_P662813
A_24_P664258	A_24_P664258
A_24_P664437	A_24_P664437
A_24_P664624	A_24_P664624
A_24_P666795	A_24_P666795
A_24_P66838	A_24_P66838
A_24_P668821	A_24_P668821
A_24_P66908	A_24_P66908
A_24_P669854	A_24_P669854
A_24_P670147	A_24_P670147
A_24_P670475	A_24_P670475
A_24_P67063	A_24_P67063
A_24_P670762	A_24_P670762
A_24_P670942	A_24_P670942
A_24_P67268	A_24_P67268
A_24_P67308	A_24_P67308
A_24_P673119	A_24_P673119
A_24_P673209	A_24_P673209
A_24_P67378	A_24_P67378
A_24_P674118	A_24_P674118
A_24_P674207	A_24_P674207
A_24_P67432	A_24_P67432
A_24_P675386	A_24_P675386
A_24_P67552	A_24_P67552
A_24_P67574	A_24_P67574
A_24_P675947	A_24_P675947
A_24_P67618	A_24_P67618
A_24_P676200	A_24_P676200
A_24_P676259	A_24_P676259
A_24_P67638	A_24_P67638
A_24_P676566	A_24_P676566
A_24_P676940	A_24_P676940
A_24_P677219	A_24_P677219
A_24_P67748	A_24_P67748
A_24_P67765	A_24_P67765
A_24_P678056	A_24_P678056
A_24_P679796	A_24_P679796
A_24_P679997	A_24_P679997
A_24_P680548	A_24_P680548
A_24_P681250	A_24_P681250
A_24_P681563	A_24_P681563
A_24_P682550	A_24_P682550
A_24_P682601	A_24_P682601
A_24_P683278	A_24_P683278
A_24_P683413	A_24_P683413
A_24_P683583	A_24_P683583
A_24_P6850	A_24_P6850
A_24_P685729	A_24_P685729
A_24_P685983	A_24_P685983
A_24_P685995	A_24_P685995
A_24_P686014	A_24_P686014
A_24_P686243	A_24_P686243
A_24_P686263	A_24_P686263
A_24_P686424	A_24_P686424
A_24_P688872	A_24_P688872
A_24_P689842	A_24_P689842
A_24_P692030	A_24_P692030
A_24_P692426	A_24_P692426
A_24_P693768	A_24_P693768
A_24_P695223	A_24_P695223
A_24_P695669	A_24_P695669
A_24_P695691	A_24_P695691
A_24_P696009	A_24_P696009
A_24_P696270	A_24_P696270
A_24_P697573	A_24_P697573
A_24_P698376	A_24_P698376
A_24_P698698	A_24_P698698
A_24_P698759	A_24_P698759
A_24_P698816	A_24_P698816
A_24_P699252	A_24_P699252
A_24_P699526	A_24_P699526
A_24_P700170	A_24_P700170
A_24_P701582	A_24_P701582
A_24_P701814	A_24_P701814
A_24_P702020	A_24_P702020
A_24_P7021	A_24_P7021
A_24_P703642	A_24_P703642
A_24_P7040	A_24_P7040
A_24_P704446	A_24_P704446
A_24_P704878	A_24_P704878
A_24_P705136	A_24_P705136
A_24_P705167	A_24_P705167
A_24_P706901	A_24_P706901
A_24_P707860	A_24_P707860
A_24_P708161	A_24_P708161
A_24_P709949	A_24_P709949
A_24_P711009	A_24_P711009
A_24_P711050	A_24_P711050
A_24_P7111	A_24_P7111
A_24_P711477	A_24_P711477
A_24_P711809	A_24_P711809
A_24_P712882	A_24_P712882
A_24_P713119	A_24_P713119
A_24_P713893	A_24_P713893
A_24_P714140	A_24_P714140
A_24_P714620	A_24_P714620
A_24_P714707	A_24_P714707
A_24_P714750	A_24_P714750
A_24_P715104	A_24_P715104
A_24_P716162	A_24_P716162
A_24_P717262	A_24_P717262
A_24_P717305	A_24_P717305
A_24_P717462	A_24_P717462
A_24_P717586	A_24_P717586
A_24_P717609	A_24_P717609
A_24_P717824	A_24_P717824
A_24_P718223	A_24_P718223
A_24_P719081	A_24_P719081
A_24_P720495	A_24_P720495
A_24_P720730	A_24_P720730
A_24_P723735	A_24_P723735
A_24_P724106	A_24_P724106
A_24_P724212	A_24_P724212
A_24_P724886	A_24_P724886
A_24_P725365	A_24_P725365
A_24_P725611	A_24_P725611
A_24_P726495	A_24_P726495
A_24_P730088	A_24_P730088
A_24_P730256	A_24_P730256
A_24_P730679	A_24_P730679
A_24_P730805	A_24_P730805
A_24_P731000	A_24_P731000
A_24_P732127	A_24_P732127
A_24_P732181	A_24_P732181
A_24_P7322	A_24_P7322
A_24_P732439	A_24_P732439
A_24_P7330	A_24_P7330
A_24_P733016	A_24_P733016
A_24_P733083	A_24_P733083
A_24_P733223	A_24_P733223
A_24_P733308	A_24_P733308
A_24_P733949	A_24_P733949
A_24_P736617	A_24_P736617
A_24_P736638	A_24_P736638
A_24_P737675	A_24_P737675
A_24_P739075	A_24_P739075
A_24_P739106	A_24_P739106
A_24_P739900	A_24_P739900
A_24_P740336	A_24_P740336
A_24_P742954	A_24_P742954
A_24_P743486	A_24_P743486
A_24_P745234	A_24_P745234
A_24_P745342	A_24_P745342
A_24_P745352	A_24_P745352
A_24_P745635	A_24_P745635
A_24_P745670	A_24_P745670
A_24_P745883	A_24_P745883
A_24_P745960	A_24_P745960
A_24_P746044	A_24_P746044
A_24_P746650	A_24_P746650
A_24_P7470	A_24_P7470
A_24_P749042	A_24_P749042
A_24_P749904	A_24_P749904
A_24_P7510	A_24_P7510
A_24_P752208	A_24_P752208
A_24_P752279	A_24_P752279
A_24_P752362	A_24_P752362
A_24_P752862	A_24_P752862
A_24_P75308	A_24_P75308
A_24_P753638	A_24_P753638
A_24_P75408	A_24_P75408
A_24_P7541	A_24_P7541
A_24_P75469	A_24_P75469
A_24_P754989	A_24_P754989
A_24_P755169	A_24_P755169
A_24_P755505	A_24_P755505
A_24_P75558	A_24_P75558
A_24_P756014	A_24_P756014
A_24_P75688	A_24_P75688
A_24_P7570	A_24_P7570
A_24_P75700	A_24_P75700
A_24_P75718	A_24_P75718
A_24_P757230	A_24_P757230
A_24_P75748	A_24_P75748
A_24_P75778	A_24_P75778
A_24_P758256	A_24_P758256
A_24_P75856	A_24_P75856
A_24_P759241	A_24_P759241
A_24_P759314	A_24_P759314
A_24_P75948	A_24_P75948
A_24_P75994	A_24_P75994
A_24_P761386	A_24_P761386
A_24_P76142	A_24_P76142
A_24_P761457	A_24_P761457
A_24_P761490	A_24_P761490
A_24_P76169	A_24_P76169
A_24_P761705	A_24_P761705
A_24_P761727	A_24_P761727
A_24_P762409	A_24_P762409
A_24_P76288	A_24_P76288
A_24_P76358	A_24_P76358
A_24_P76362	A_24_P76362
A_24_P764595	A_24_P764595
A_24_P764866	A_24_P764866
A_24_P765294	A_24_P765294
A_24_P765448	A_24_P765448
A_24_P765540	A_24_P765540
A_24_P765715	A_24_P765715
A_24_P766854	A_24_P766854
A_24_P767699	A_24_P767699
A_24_P767725	A_24_P767725
A_24_P767901	A_24_P767901
A_24_P767972	A_24_P767972
A_24_P768824	A_24_P768824
A_24_P770494	A_24_P770494
A_24_P771173	A_24_P771173
A_24_P771278	A_24_P771278
A_24_P771880	A_24_P771880
A_24_P772004	A_24_P772004
A_24_P773119	A_24_P773119
A_24_P773180	A_24_P773180
A_24_P773958	A_24_P773958
A_24_P7750	A_24_P7750
A_24_P775063	A_24_P775063
A_24_P777185	A_24_P777185
A_24_P777388	A_24_P777388
A_24_P777694	A_24_P777694
A_24_P777918	A_24_P777918
A_24_P77826	A_24_P77826
A_24_P7785	A_24_P7785
A_24_P780319	A_24_P780319
A_24_P780353	A_24_P780353
A_24_P780393	A_24_P780393
A_24_P780609	A_24_P780609
A_24_P780709	A_24_P780709
A_24_P780789	A_24_P780789
A_24_P7820	A_24_P7820
A_24_P782084	A_24_P782084
A_24_P782102	A_24_P782102
A_24_P783656	A_24_P783656
A_24_P783679	A_24_P783679
A_24_P783810	A_24_P783810
A_24_P784213	A_24_P784213
A_24_P784478	A_24_P784478
A_24_P786257	A_24_P786257
A_24_P786713	A_24_P786713
A_24_P787680	A_24_P787680
A_24_P788373	A_24_P788373
A_24_P788772	A_24_P788772
A_24_P789842	A_24_P789842
A_24_P790361	A_24_P790361
A_24_P790909	A_24_P790909
A_24_P791878	A_24_P791878
A_24_P792748	A_24_P792748
A_24_P792988	A_24_P792988
A_24_P794024	A_24_P794024
A_24_P794122	A_24_P794122
A_24_P794189	A_24_P794189
A_24_P795106	A_24_P795106
A_24_P795283	A_24_P795283
A_24_P796274	A_24_P796274
A_24_P796428	A_24_P796428
A_24_P797366	A_24_P797366
A_24_P798218	A_24_P798218
A_24_P799580	A_24_P799580
A_24_P799646	A_24_P799646
A_24_P799680	A_24_P799680
A_24_P800009	A_24_P800009
A_24_P800363	A_24_P800363
A_24_P802562	A_24_P802562
A_24_P802894	A_24_P802894
A_24_P802963	A_24_P802963
A_24_P803246	A_24_P803246
A_24_P803425	A_24_P803425
A_24_P803809	A_24_P803809
A_24_P805626	A_24_P805626
A_24_P80571	A_24_P80571
A_24_P806076	A_24_P806076
A_24_P806749	A_24_P806749
A_24_P808838	A_24_P808838
A_24_P809567	A_24_P809567
A_24_P809964	A_24_P809964
A_24_P810074	A_24_P810074
A_24_P811954	A_24_P811954
A_24_P812018	A_24_P812018
A_24_P812155	A_24_P812155
A_24_P812172	A_24_P812172
A_24_P812265	A_24_P812265
A_24_P812882	A_24_P812882
A_24_P814246	A_24_P814246
A_24_P814872	A_24_P814872
A_24_P815488	A_24_P815488
A_24_P815570	A_24_P815570
A_24_P815792	A_24_P815792
A_24_P816115	A_24_P816115
A_24_P817128	A_24_P817128
A_24_P817186	A_24_P817186
A_24_P818378	A_24_P818378
A_24_P819419	A_24_P819419
A_24_P820302	A_24_P820302
A_24_P821146	A_24_P821146
A_24_P821693	A_24_P821693
A_24_P821988	A_24_P821988
A_24_P822427	A_24_P822427
A_24_P823768	A_24_P823768
A_24_P824578	A_24_P824578
A_24_P824642	A_24_P824642
A_24_P826520	A_24_P826520
A_24_P827738	A_24_P827738
A_24_P828054	A_24_P828054
A_24_P828125	A_24_P828125
A_24_P828764	A_24_P828764
A_24_P829882	A_24_P829882
A_24_P831005	A_24_P831005
A_24_P831034	A_24_P831034
A_24_P831884	A_24_P831884
A_24_P831925	A_24_P831925
A_24_P832737	A_24_P832737
A_24_P833024	A_24_P833024
A_24_P833097	A_24_P833097
A_24_P834066	A_24_P834066
A_24_P834210	A_24_P834210
A_24_P834646	A_24_P834646
A_24_P835388	A_24_P835388
A_24_P835943	A_24_P835943
A_24_P837537	A_24_P837537
A_24_P838261	A_24_P838261
A_24_P839075	A_24_P839075
A_24_P839258	A_24_P839258
A_24_P839296	A_24_P839296
A_24_P83968	A_24_P83968
A_24_P84021	A_24_P84021
A_24_P84048	A_24_P84048
A_24_P840868	A_24_P840868
A_24_P84112	A_24_P84112
A_24_P841546	A_24_P841546
A_24_P84220	A_24_P84220
A_24_P842536	A_24_P842536
A_24_P84268	A_24_P84268
A_24_P842872	A_24_P842872
A_24_P843309	A_24_P843309
A_24_P843552	A_24_P843552
A_24_P843921	A_24_P843921
A_24_P84401	A_24_P84401
A_24_P84408	A_24_P84408
A_24_P844100	A_24_P844100
A_24_P84482	A_24_P84482
A_24_P84508	A_24_P84508
A_24_P84558	A_24_P84558
A_24_P845631	A_24_P845631
A_24_P845649	A_24_P845649
A_24_P846738	A_24_P846738
A_24_P846755	A_24_P846755
A_24_P846810	A_24_P846810
A_24_P84698	A_24_P84698
A_24_P84711	A_24_P84711
A_24_P84808	A_24_P84808
A_24_P84924	A_24_P84924
A_24_P84970	A_24_P84970
A_24_P850069	A_24_P850069
A_24_P850172	A_24_P850172
A_24_P850187	A_24_P850187
A_24_P850336	A_24_P850336
A_24_P851132	A_24_P851132
A_24_P852099	A_24_P852099
A_24_P852756	A_24_P852756
A_24_P852888	A_24_P852888
A_24_P853004	A_24_P853004
A_24_P853302	A_24_P853302
A_24_P853366	A_24_P853366
A_24_P853410	A_24_P853410
A_24_P856176	A_24_P856176
A_24_P856273	A_24_P856273
A_24_P856794	A_24_P856794
A_24_P859124	A_24_P859124
A_24_P859431	A_24_P859431
A_24_P860417	A_24_P860417
A_24_P861622	A_24_P861622
A_24_P861685	A_24_P861685
A_24_P862122	A_24_P862122
A_24_P862251	A_24_P862251
A_24_P862524	A_24_P862524
A_24_P863363	A_24_P863363
A_24_P863580	A_24_P863580
A_24_P864465	A_24_P864465
A_24_P865672	A_24_P865672
A_24_P866323	A_24_P866323
A_24_P866484	A_24_P866484
A_24_P868905	A_24_P868905
A_24_P868987	A_24_P868987
A_24_P868992	A_24_P868992
A_24_P869138	A_24_P869138
A_24_P869832	A_24_P869832
A_24_P871726	A_24_P871726
A_24_P872359	A_24_P872359
A_24_P872838	A_24_P872838
A_24_P872967	A_24_P872967
A_24_P872971	A_24_P872971
A_24_P873801	A_24_P873801
A_24_P878366	A_24_P878366
A_24_P878376	A_24_P878376
A_24_P878419	A_24_P878419
A_24_P878472	A_24_P878472
A_24_P878561	A_24_P878561
A_24_P878737	A_24_P878737
A_24_P878992	A_24_P878992
A_24_P879135	A_24_P879135
A_24_P881562	A_24_P881562
A_24_P881608	A_24_P881608
A_24_P882345	A_24_P882345
A_24_P884506	A_24_P884506
A_24_P884690	A_24_P884690
A_24_P884915	A_24_P884915
A_24_P885910	A_24_P885910
A_24_P886589	A_24_P886589
A_24_P887805	A_24_P887805
A_24_P888859	A_24_P888859
A_24_P888941	A_24_P888941
A_24_P889886	A_24_P889886
A_24_P889962	A_24_P889962
A_24_P890956	A_24_P890956
A_24_P890995	A_24_P890995
A_24_P891042	A_24_P891042
A_24_P891116	A_24_P891116
A_24_P891265	A_24_P891265
A_24_P891276	A_24_P891276
A_24_P891899	A_24_P891899
A_24_P892116	A_24_P892116
A_24_P894132	A_24_P894132
A_24_P894345	A_24_P894345
A_24_P894763	A_24_P894763
A_24_P895028	A_24_P895028
A_24_P896032	A_24_P896032
A_24_P897062	A_24_P897062
A_24_P897997	A_24_P897997
A_24_P900555	A_24_P900555
A_24_P900721	A_24_P900721
A_24_P900730	A_24_P900730
A_24_P902195	A_24_P902195
A_24_P902345	A_24_P902345
A_24_P903564	A_24_P903564
A_24_P903628	A_24_P903628
A_24_P903715	A_24_P903715
A_24_P904723	A_24_P904723
A_24_P90774	A_24_P90774
A_24_P910043	A_24_P910043
A_24_P910060	A_24_P910060
A_24_P910153	A_24_P910153
A_24_P910169	A_24_P910169
A_24_P910230	A_24_P910230
A_24_P910246	A_24_P910246
A_24_P910255	A_24_P910255
A_24_P910277	A_24_P910277
A_24_P910338	A_24_P910338
A_24_P910360	A_24_P910360
A_24_P910381	A_24_P910381
A_24_P910465	A_24_P910465
A_24_P910471	A_24_P910471
A_24_P910483	A_24_P910483
A_24_P910504	A_24_P910504
A_24_P910589	A_24_P910589
A_24_P910605	A_24_P910605
A_24_P910625	A_24_P910625
A_24_P910688	A_24_P910688
A_24_P910718	A_24_P910718
A_24_P910818	A_24_P910818
A_24_P910842	A_24_P910842
A_24_P910948	A_24_P910948
A_24_P910963	A_24_P910963
A_24_P910971	A_24_P910971
A_24_P911051	A_24_P911051
A_24_P911071	A_24_P911071
A_24_P911171	A_24_P911171
A_24_P911281	A_24_P911281
A_24_P911306	A_24_P911306
A_24_P911310	A_24_P911310
A_24_P911327	A_24_P911327
A_24_P911378	A_24_P911378
A_24_P911411	A_24_P911411
A_24_P911442	A_24_P911442
A_24_P911482	A_24_P911482
A_24_P911504	A_24_P911504
A_24_P911519	A_24_P911519
A_24_P911545	A_24_P911545
A_24_P911553	A_24_P911553
A_24_P911644	A_24_P911644
A_24_P911648	A_24_P911648
A_24_P911734	A_24_P911734
A_24_P911746	A_24_P911746
A_24_P911754	A_24_P911754
A_24_P911775	A_24_P911775
A_24_P911837	A_24_P911837
A_24_P911857	A_24_P911857
A_24_P911950	A_24_P911950
A_24_P911973	A_24_P911973
A_24_P912041	A_24_P912041
A_24_P912186	A_24_P912186
A_24_P912258	A_24_P912258
A_24_P912279	A_24_P912279
A_24_P912396	A_24_P912396
A_24_P912404	A_24_P912404
A_24_P912502	A_24_P912502
A_24_P912523	A_24_P912523
A_24_P912706	A_24_P912706
A_24_P912827	A_24_P912827
A_24_P912871	A_24_P912871
A_24_P912949	A_24_P912949
A_24_P912968	A_24_P912968
A_24_P912985	A_24_P912985
A_24_P912994	A_24_P912994
A_24_P913052	A_24_P913052
A_24_P913078	A_24_P913078
A_24_P913087	A_24_P913087
A_24_P913096	A_24_P913096
A_24_P913168	A_24_P913168
A_24_P913178	A_24_P913178
A_24_P913249	A_24_P913249
A_24_P913261	A_24_P913261
A_24_P913292	A_24_P913292
A_24_P913384	A_24_P913384
A_24_P913391	A_24_P913391
A_24_P913405	A_24_P913405
A_24_P913411	A_24_P913411
A_24_P913482	A_24_P913482
A_24_P913517	A_24_P913517
A_24_P913546	A_24_P913546
A_24_P913593	A_24_P913593
A_24_P913609	A_24_P913609
A_24_P913629	A_24_P913629
A_24_P913706	A_24_P913706
A_24_P913835	A_24_P913835
A_24_P913847	A_24_P913847
A_24_P913855	A_24_P913855
A_24_P913961	A_24_P913961
A_24_P914062	A_24_P914062
A_24_P914075	A_24_P914075
A_24_P914102	A_24_P914102
A_24_P914208	A_24_P914208
A_24_P914326	A_24_P914326
A_24_P914549	A_24_P914549
A_24_P914638	A_24_P914638
A_24_P914639	A_24_P914639
A_24_P914669	A_24_P914669
A_24_P914744	A_24_P914744
A_24_P914750	A_24_P914750
A_24_P914782	A_24_P914782
A_24_P914797	A_24_P914797
A_24_P914859	A_24_P914859
A_24_P914895	A_24_P914895
A_24_P914908	A_24_P914908
A_24_P914922	A_24_P914922
A_24_P914957	A_24_P914957
A_24_P915000	A_24_P915000
A_24_P915030	A_24_P915030
A_24_P915105	A_24_P915105
A_24_P915107	A_24_P915107
A_24_P915117	A_24_P915117
A_24_P915149	A_24_P915149
A_24_P915245	A_24_P915245
A_24_P915294	A_24_P915294
A_24_P915326	A_24_P915326
A_24_P915443	A_24_P915443
A_24_P915467	A_24_P915467
A_24_P915508	A_24_P915508
A_24_P915535	A_24_P915535
A_24_P915541	A_24_P915541
A_24_P915566	A_24_P915566
A_24_P915634	A_24_P915634
A_24_P915652	A_24_P915652
A_24_P915675	A_24_P915675
A_24_P915764	A_24_P915764
A_24_P915787	A_24_P915787
A_24_P915883	A_24_P915883
A_24_P915894	A_24_P915894
A_24_P916004	A_24_P916004
A_24_P916006	A_24_P916006
A_24_P916031	A_24_P916031
A_24_P916105	A_24_P916105
A_24_P916113	A_24_P916113
A_24_P916116	A_24_P916116
A_24_P916182	A_24_P916182
A_24_P916223	A_24_P916223
A_24_P916228	A_24_P916228
A_24_P916331	A_24_P916331
A_24_P916338	A_24_P916338
A_24_P916407	A_24_P916407
A_24_P916423	A_24_P916423
A_24_P916453	A_24_P916453
A_24_P916464	A_24_P916464
A_24_P916559	A_24_P916559
A_24_P916624	A_24_P916624
A_24_P916674	A_24_P916674
A_24_P916743	A_24_P916743
A_24_P916746	A_24_P916746
A_24_P916759	A_24_P916759
A_24_P916853	A_24_P916853
A_24_P916858	A_24_P916858
A_24_P916866	A_24_P916866
A_24_P916876	A_24_P916876
A_24_P916955	A_24_P916955
A_24_P916992	A_24_P916992
A_24_P917001	A_24_P917001
A_24_P917103	A_24_P917103
A_24_P917136	A_24_P917136
A_24_P917199	A_24_P917199
A_24_P917228	A_24_P917228
[truncated: 31,713 more rows]
