# Supplementary material for: A New Strategy to Identify and Annotate Human RPE-Specific Gene Expression
Source: PLoS One. 2010 May 7;5(5):e9341. doi: 10.1371/journal.pone.0009341 (PMC2866542; doi:10.1371/journal.pone.0009341)
Supplement: Text S2 — All genes with higher expression in the RPE than the photoreceptors. List of all genes with expression levels 2.5 fold higher in RPE than in photoreceptors (average). (0.18 MB XLS) [file pone.0009341.s002.xls]

## Sheet: Sheet1
Sequence Code	Primary Sequence Name	average FC RPE>phot based on three microarrays
BC042028	ITGB8	43.8329
AK093468	C1orf168	40.5269
AL359062	COL8A1	37.3178
NM_000441	SLC26A4	37.0783
NM_052832	SLC26A7	36.831
AL713743	DKFZp761G0122	36.7619
NM_053277	CLIC6	33.6911
NM_138440	VASN	32.7008
NM_022138	SMOC2	31.2735
AK124901	SLC16A12	29.2666
NM_032744	C6orf105	28.2578
BC020867	SLC6A13	28.2164
NM_022114	PRDM16	27.8514
NM_005097	LGI1	27.1687
NM_152666	PLD5	26.026
A_32_P114831	A_32_P114831	25.588
NM_002252	KCNS3	24.9852
NM_004183	BEST1	23.197
NM_000584	IL8	22.8988
NM_020665	TMEM27	22.8277
NM_021229	NTN4	22.784
AK126344	RWDD3	22.7418
NM_004631	LRP8	22.6801
NM_017435	SLCO1C1	22.5617
NM_005202	COL8A2	22.3054
NM_015460	MYRIP	21.9456
NM_002510	GPNMB	19.5958
NM_005084	PLA2G7	19.5684
NM_002242	KCNJ13	19.4036
AB032996	FAM40B	19.2421
NM_004744	LRAT	18.9794
NM_022829	SLC13A3	18.864
AK092579	IL17RD	18.7174
NM_001078	VCAM1	18.4419
NM_015170	SULF1	17.9102
THC1967833	THC1967833	17.8051
NM_004105	EFEMP1	17.7617
BG178211	BG178211	17.7277
NM_001946	DUSP6	17.7031
AF131762	CHST11	17.3737
AK096403	EMP2	17.0619
NM_001719	BMP7	17.0494
THC1934449	THC1934449	16.8997
NM_004126	GNG11	16.8159
NM_002165	ID1	16.8064
AB033015	ERMN	16.7118
NM_006101	NDC80	16.4503
NM_002964	S100A8	16.3505
NM_002899	RBP1	16.1112
AY358517	FAM150B	16.0636
NM_020311	CXCR7	16.0152
NM_000329	RPE65	15.9145
NM_000275	OCA2	15.8228
NM_152725	SLC39A12	15.7185
NM_198404	KCTD4	15.6942
NM_003012	SFRP1	15.6439
NM_198179	GPR103	15.5181
AB018258	ATP10B	15.3076
NM_005576	LOXL1	15.2773
NM_002017	FLI1	15.2595
NM_144979	RBM46	15.1103
NM_001900	CST5	15.0789
AK025205	DKFZP564O0823	14.9124
NM_000550	TYRP1	14.8882
NM_000362	TIMP3	14.5635
NM_178834	LAYN	14.5499
NM_003820	TNFRSF14	14.4789
NM_000433	NCF2	14.4569
NM_021197	WFDC1	14.4017
NM_206948	TRPM3	14.3903
NM_000099	CST3	14.2567
NM_001801	CDO1	14.0144
NM_005211	CSF1R	13.965
THC1944783	THC1944783	13.9307
NM_001202	BMP4	13.8741
NM_130759	GIMAP1	13.6902
NM_024829	FLJ22662	13.6594
AL833405	TMEM16F	13.5632
A_23_P255111	A_23_P255111	13.5256
THC1911475	THC1911475	13.4963
NM_005075	SLCO1A2	13.455
NM_015544	TMEM98	13.3755
AK097311	RBMS3	13.3182
BC026345	ERMN	13.315
NM_198232	RNASE1	13.2442
NM_002222	ITPR1	13.2017
NM_000459	TEK	13.1104
NM_000609	CXCL12	13.0878
NM_199136	C7orf46	13.0318
AL133118	EMCN	12.9514
NM_134431	SLCO1A2	12.8959
NM_004207	SLC16A3	12.77
BG428517	CACNB2	12.6617
NM_006209	ENPP2	12.636
NM_001553	IGFBP7	12.6311
NM_018728	MYO5C	12.5816
NM_032649	CNDP1	12.5143
NM_173515	CNKSR3	12.4942
NM_198148	CPXM2	12.4917
NM_016613	C4orf18	12.2887
NM_001781	CD69	12.1066
NM_014880	CD302	12.0878
THC1857957	THC1857957	12.0827
NM_000676	ADORA2B	11.9721
D86324	CMAH	11.9641
NM_002291	LAMB1	11.9495
NM_004048	B2M	11.8641
NM_000014	A2M	11.859
NM_133646	ZAK	11.8543
NM_015464	SOSTDC1	11.8371
NM_016307	PRRX2	11.8351
THC1892753	THC1892753	11.7796
THC1982564	THC1982564	11.6576
NM_001901	CTGF	11.6272
AK024680	NRP2	11.5006
NM_012113	CA14	11.4514
NM_000114	EDN3	11.417
BI090438	BI090438	11.3623
NM_032411	C2orf40	11.3529
THC1916087	THC1916087	11.345
NM_004619	TRAF5	11.3445
NM_000237	LPL	11.3175
NM_022369	STRA6	11.314
NM_152527	SLC16A14	11.3113
THC1848212	THC1848212	11.3048
NM_016205	PDGFC	11.2969
NM_004684	SPARCL1	11.2886
NM_016615	SLC6A13	11.2376
NM_001424	EMP2	11.1316
NM_001850	COL8A1	11.0635
NM_025245	PBX4	11.0526
BC022055	BC022055	11.0478
NM_024600	TMEM204	11.0395
AB040955	KIAA1522	11.0262
NM_015900	PLA1A	11.0071
NM_016242	EMCN	10.982
AF131834	KIAA0953	10.8397
NM_004360	CDH1	10.8338
NM_032020	FUCA2	10.8292
NM_022351	NECAB1	10.7854
NM_013257	SGK3	10.7402
NM_015645	C1QTNF5	10.7345
NM_152487	TMEM56	10.7021
BX537377	OPCML	10.6607
AK074954	TBC1D1	10.6321
NM_001511	CXCL1	10.622
NM_000331	SAA1	10.5669
NM_007361	NID2	10.543
NM_017522	LRP8	10.5358
BC036503	SFRP1	10.5033
NM_001146	ANGPT1	10.4614
NM_153000	APCDD1	10.4551
NM_021147	CCNO	10.3981
NM_003044	SLC6A12	10.357
NM_003507	FZD7	10.3369
A_32_P132827	A_32_P132827	10.3256
THC1839330	THC1839330	10.2108
NM_022972	FGFR2	10.2079
NM_002648	PIM1	10.1862
NM_021153	CDH19	10.1832
AK022045	KIAA1217	10.1254
NM_003407	ZFP36	10.1125
NM_003467	CXCR4	10.0808
BC042026	BC042026	10.0708
NM_032208	ANTXR1	10.067
NM_000142	FGFR3	10.0138
NM_016341	PLCE1	10.0015
NM_025225	PNPLA3	9.99745
BC026313	MGC26087	9.94742
NM_021962	ABR	9.89013
NM_006984	CLDN10	9.81813
A_24_P234871	A_24_P234871	9.80971
NM_145176	SLC2A12	9.79343
NM_000900	MGP	9.72703
NM_000361	THBD	9.66787
NM_145753	PHLDB2	9.56469
NM_019849	SLC7A10	9.51976
NM_138786	TM4SF18	9.50406
NM_001734	C1S	9.50141
NM_001206	KLF9	9.45179
THC2002433	THC2002433	9.45033
NM_000326	RLBP1	9.44778
THC1869247	THC1869247	9.43714
NM_153426	PITX2	9.38998
NM_003236	TGFA	9.37634
NM_006472	TXNIP	9.37299
XM_166090	PLAC9	9.37248
NM_030615	KIF25	9.24624
BC037285	CFH	9.21682
THC1957458	THC1957458	9.18342
NM_031311	CPVL	9.16158
NM_032483	PPAPDC1B	9.12839
AL096750	OPLAH	9.07142
NM_024021	MS4A4A	9.06232
NM_013231	FLRT2	9.05891
NM_172387	NFATC1	9.03773
AB023155	POMFIL1	9.01692
NM_006474	PDPN	9.01689
NM_019027	RBM47	8.98945
NM_005625	SDCBP	8.97805
NM_000235	LIPA	8.93202
AK055750	LOC153934	8.89995
NM_020139	BDH2	8.89684
A_24_P109661	A_24_P109661	8.8755
XM_114166	LOC200230	8.86967
NM_012342	BAMBI	8.86166
NM_172037	RDH10	8.86074
NM_019035	PCDH18	8.85928
NM_207446	LOC400451	8.81659
NM_130766	SKIP	8.73363
NM_006806	BTG3	8.69812
NM_052954	CYYR1	8.69612
AK131092	SYTL3	8.66023
NM_005630	SLCO2A1	8.64914
NM_030817	APOLD1	8.62895
NM_005574	LMO2	8.62101
NM_001423	EMP1	8.57775
NM_025214	CCDC68	8.56281
NM_006928	SILV	8.55205
BX091687	LOC389405	8.54534
NM_000930	PLAT	8.52207
NM_052966	FAM129A	8.49465
NM_000565	IL6R	8.45881
NM_000186	CFH	8.42159
NM_002965	S100A9	8.41622
NM_014358	CLEC4E	8.39514
A_24_P518298	A_24_P518298	8.36338
THC1970019	THC1970019	8.33236
NM_018326	GIMAP4	8.32931
A_32_P167000	A_32_P167000	8.28301
THC1891062	THC1891062	8.24575
NM_147161	ACOT11	8.23156
BX097190	BX097190	8.22313
NM_002888	RARRES1	8.20807
NM_139174	ADAD2	8.17465
NM_000700	ANXA1	8.16871
NM_001793	CDH3	8.10278
NM_000305	PON2	8.09848
NM_000358	TGFBI	8.091
NM_017578	ROPN1	8.08029
NM_145058	RILPL2	8.07092
NM_002905	RDH5	8.06949
NM_016270	KLF2	8.05413
NM_001336	CTSZ	8.04888
BM930307	ARL9	8.03732
A_23_P48325	A_23_P48325	8.02807
NM_017791	FLVCR2	8.0149
D50683	TGF-betaIIR alpha	8.00949
NM_015103	PLXND1	8.00934
BC012029	SHISA3	8.00222
NM_004887	CXCL14	7.99253
BC016385	BC016385	7.98565
NM_178557	NAT8L	7.97555
NM_003500	ACOX2	7.97059
NM_199180	KIRREL2	7.95801
NM_001769	CD9	7.95787
THC1933261	THC1933261	7.9394
NM_014879	P2RY14	7.93883
NM_003254	TIMP1	7.93168
AK096975	PTPN3	7.91709
NM_000248	MITF	7.89346
NM_001259	CDK6	7.85855
NM_000693	ALDH1A3	7.85415
NM_006486	FBLN1	7.84727
NM_020882	COL20A1	7.84073
NM_022361	POPDC3	7.79962
NM_002113	CFHR1	7.79778
NM_033138	CALD1	7.79428
NM_002727	SRGN	7.78277
AF318382	IGF2	7.76741
NM_005720	ARPC1B	7.75122
NM_018043	TMEM16A	7.7447
NM_002023	FMOD	7.74206
NM_000210	ITGA6	7.731
NM_004167	CCL15	7.70123
NM_013356	SLC16A8	7.69748
NM_004944	DNASE1L3	7.63987
BC039431	SLC2A13	7.62181
THC1881233	THC1881233	7.6094
NM_000552	VWF	7.58902
NM_018015	CXorf57	7.58292
NM_002921	RGR	7.57987
NM_004616	TSPAN8	7.57275
NM_003798	CTNNAL1	7.56693
NM_001677	ATP1B1	7.55855
A_23_P57836	A_23_P57836	7.55532
NM_002837	PTPRB	7.50613
NM_033254	BOC	7.5039
AL137761	FAM110C	7.50171
NM_000717	CA4	7.4506
NM_000084	CLCN5	7.43023
NM_199511	CCDC80	7.40745
NM_014059	C13orf15	7.39778
NM_012081	ELL2	7.39309
AK056725	ACVRL1	7.38311
NM_000873	ICAM2	7.37551
NM_017784	OSBPL10	7.37403
AK075059	GLIS3	7.37314
NM_080647	TBX1	7.37046
AK125648	FAM105A	7.36544
NM_000581	GPX1	7.33846
NM_003278	CLEC3B	7.33353
NM_015400	SMAD3	7.33268
NM_152852	MS4A6A	7.30999
NM_014713	LAPTM4A	7.306
NM_000728	CALCB	7.2979
NM_032385	C5orf4	7.25659
U83115	AIM1	7.23078
NM_016315	GULP1	7.22451
AK074780	ROBO2	7.2219
NM_015714	G0S2	7.21452
AF075008	AF075008	7.21199
NM_002844	PTPRK	7.20734
NM_000049	ASPA	7.19092
AB075833	ITIH5	7.11678
A_32_P127492	A_32_P127492	7.1164
NM_003641	IFITM1	7.1127
NM_000442	PECAM1	7.10711
NM_002933	RNASE1	7.10651
NM_012193	FZD4	7.10483
NM_002583	PAWR	7.10197
NM_007173	PRSS23	7.10074
NM_002765	PRPS2	7.09246
NM_019844	SLCO1B3	7.07762
AB007954	KIAA0485	7.05342
AK125198	C1orf168	7.02574
A_24_P247303	A_24_P247303	7.01751
NM_003287	TPD52L1	7.01682
NM_030781	COLEC12	6.96867
NM_003022	SH3BGRL	6.96646
NM_015873	VILL	6.96561
NM_144569	SPOCD1	6.95422
NM_024806	C11orf63	6.95288
NM_007256	SLCO2B1	6.94589
NM_000170	GLDC	6.93593
ENST00000334770	ENST00000334770	6.93419
NM_016653	ZAK	6.93169
A_32_P77369	A_32_P77369	6.91703
NM_153011	FLJ30594	6.91689
THC1844459	THC1844459	6.91486
NM_025195	TRIB1	6.89915
NM_182643	DLC1	6.89094
NM_002845	PTPRM	6.84981
NM_138811	C7orf31	6.83476
AK026826	ITGA9	6.82468
NM_021126	MPST	6.81464
NM_000138	FBN1	6.7889
NM_001452	FOXF2	6.77978
ENST00000307142	SYNPO2	6.77738
NM_004254	SLC22A8	6.77498
NM_002178	IGFBP6	6.7564
NM_005795	CALCRL	6.75476
A_32_P146475	A_32_P146475	6.75412
NM_004982	KCNJ8	6.73573
NM_033664	CDH11	6.73041
NM_144966	FREM1	6.7218
NM_022036	GPRC5C	6.71595
NM_001200	BMP2	6.7128
BC015413	ROPN1B	6.70415
NM_003617	RGS5	6.6979
AK075087	GPR126	6.69789
NM_018384	GIMAP5	6.68284
L29376	3.8-1	6.67573
A_24_P186746	A_24_P186746	6.6654
NM_005044	PRKX	6.63832
NM_004657	SDPR	6.59918
NM_002292	LAMB2	6.59383
NM_024563	C5orf23	6.59286
NM_004683	RGN	6.59244
NM_005627	SGK1	6.58753
BC030115	GAB1	6.5826
NM_002864	PZP	6.58251
NM_021023	CFHR3	6.57297
NM_004403	DFNA5	6.54267
AK026078	ELK3	6.52692
NM_018710	TMEM55A	6.52096
NM_001718	BMP6	6.51572
NM_002615	SERPINF1	6.50991
NM_001778	CD48	6.48505
THC2004763	THC2004763	6.47952
X75958	NTRK2	6.47775
NM_015055	SWAP70	6.46535
NM_024785	FAM124B	6.46423
NM_007069	HRASLS3	6.45635
NM_006206	PDGFRA	6.45599
NM_002294	LAMP2	6.45394
NM_000372	TYR	6.45088
AK094968	IFI16	6.43987
A_24_P247454	A_24_P247454	6.41005
NM_018440	PAG1	6.40509
NM_031264	MUPCDH	6.37904
AK000716	CMAH	6.36894
NM_020873	LRRN1	6.35864
NM_145791	MGST1	6.35671
NM_018978	NM_018978	6.35567
NM_014725	STARD8	6.33823
NM_004847	AIF1	6.32435
NM_001902	CTH	6.29993
A_23_P213527	A_23_P213527	6.29446
NM_005195	CEBPD	6.29334
NM_153046	TDRD9	6.28037
NM_134266	SLC26A7	6.27333
NM_139314	ANGPTL4	6.2535
THC1903939	THC1903939	6.24799
NM_000096	CP	6.24746
NM_133467	CITED4	6.24345
U50748	LEPR	6.22054
NM_012445	SPON2	6.21841
NM_033023	PDGFA	6.21282
NM_006526	ZNF217	6.2096
THC1813207	THC1813207	6.20946
NM_000592	C4B	6.20181
AK026647	LOC162073	6.18857
NM_000304	PMP22	6.18714
NM_017614	BHMT2	6.18221
AK024424	ACSS1	6.17394
NM_006227	PLTP	6.17241
NM_004460	FAP	6.15434
NM_019032	ADAMTSL4	6.14071
NM_005064	CCL23	6.12945
NM_019018	FAM105A	6.11574
NM_001805	CEBPE	6.11136
AK096192	SPOCD1	6.11063
NM_001175	ARHGDIB	6.09695
A_24_P924764	A_24_P924764	6.09579
NM_003991	EDNRB	6.09544
NM_058179	PSAT1	6.06476
AK095472	TMEM64	6.06342
NM_001466	FZD2	6.06275
AF287958	HLA-A	6.04828
THC1820263	THC1820263	6.03053
NM_000224	KRT18	6.02953
NM_194284	CLDN23	6.02949
NM_001276	CHI3L1	6.02597
NM_015516	TSKU	6.01652
NM_002306	LGALS3	6.00452
NM_001218	CA12	6.00169
A_24_P264293	A_24_P264293	5.99577
NM_002290	LAMA4	5.99127
AK022110	LOC493869	5.98933
NM_024599	RHBDF2	5.97703
NM_004099	STOM	5.97575
NM_005511	MLANA	5.97502
BM547933	BM547933	5.97344
NM_152332	TC2N	5.96989
NM_000396	CTSK	5.96593
ENST00000302206	ENST00000302206	5.96378
NM_006432	NPC2	5.9633
NM_000477	ALB	5.95016
NM_032866	CGNL1	5.94245
AK023675	UTRN	5.94107
NM_016523	KLRF1	5.93914
NM_000104	CYP1B1	5.93846
AY040090	C21orf15	5.88835
NM_003289	TPM2	5.8698
XM_378308	XM_378308	5.86933
A_23_P76480	A_23_P76480	5.86285
NM_172069	PLEKHH2	5.86205
NM_003379	EZR	5.85968
AF074986	TSKU	5.85635
NM_012294	RAPGEF5	5.85231
NM_000211	ITGB2	5.84699
NM_018837	SULF2	5.84235
NM_005277	GPM6A	5.81901
NM_030774	OR51E2	5.81425
A_24_P530977	A_24_P530977	5.80714
NM_006887	ZFP36L2	5.8023
THC1908960	THC1908960	5.79854
NM_000187	HGD	5.79437
A_24_P229726	A_24_P229726	5.79319
NM_005261	GEM	5.78857
NM_000273	GPR143	5.78804
NM_148960	CLDN19	5.78609
NM_005985	SNAI1	5.78225
NM_005110	GFPT2	5.78211
NM_000261	MYOC	5.7812
NM_018725	IL17RB	5.77726
THC1805416	THC1805416	5.77343
NM_020918	GPAM	5.77281
NM_000204	CFI	5.76167
NM_000517	HBA2	5.75598
AK057533	SDHAL2	5.75342
NM_005544	IRS1	5.73975
BG436244	BG436244	5.7384
NM_178565	RSPO2	5.73617
NM_013262	MYLIP	5.73597
A_23_P421323	A_23_P421323	5.73543
NM_031283	TCF7L1	5.72332
NM_006417	IFI44	5.71402
AK095791	LOC399959	5.70876
NM_001463	FRZB	5.70869
NM_004636	SEMA3B	5.69721
NM_022062	PKNOX2	5.6915
ENST00000328614	ENST00000328614	5.68667
NM_003015	SFRP5	5.68139
NM_003842	TNFRSF10B	5.67919
NM_153377	LRIG3	5.67442
A_32_P56434	A_32_P56434	5.66997
NM_052864	TIFA	5.66871
NM_014556	EVC	5.65922
AB007876	LRRTM2	5.65203
THC1850731	THC1850731	5.64757
AK128645	SDCBP	5.64419
BC019064	FAM40B	5.63483
NM_003005	SELP	5.63455
NM_032048	EMILIN2	5.63396
NM_021572	ENPP5	5.63091
NM_006491	NOVA1	5.62814
NM_182566	VMO1	5.62745
NM_001124	ADM	5.62428
AY358358	BTNL9	5.62113
NM_003944	SELENBP1	5.61359
AK074062	SNED1	5.61213
NM_018022	TMEM51	5.60701
NM_003243	TGFBR3	5.60535
NM_002349	LY75	5.58417
NM_004998	MYO1E	5.57037
AK074994	SDK2	5.56636
AK095054	MGC33846	5.56272
AL050107	WWTR1	5.54544
AK098422	FLJ36031	5.54461
A_24_P7040	A_24_P7040	5.53732
BC036550	LOC650392	5.53582
AK096708	EBF1	5.53037
NM_003270	TSPAN6	5.51958
NM_006332	IFI30	5.51376
NM_012338	TSPAN12	5.50464
NM_001803	CD52	5.50083
AL832747	GNAQ	5.49663
NM_080625	C20orf160	5.49096
NM_018413	CHST11	5.47982
THC1919609	THC1919609	5.451
NM_203349	SHC4	5.44943
THC1807843	THC1807843	5.44629
AY007155	LOC439949	5.44581
NM_002118	HLA-DMB	5.44145
NM_014608	CYFIP1	5.43513
NM_020208	SLC6A20	5.42671
NM_004000	CHI3L2	5.42102
NM_173216	ST6GAL1	5.41199
AK090500	HLA-H	5.41151
NM_198159	MITF	5.4106
U60873	TncRNA	5.40301
NM_002315	LMO1	5.39812
NM_032369	HVCN1	5.38647
A_32_P193908	A_32_P193908	5.38559
NM_001311	CRIP1	5.38303
THC1913391	THC1913391	5.38234
BC018929	PHLDA1	5.36464
AK091332	GNB4	5.36178
BC033025	PPAPDC1B	5.36019
NM_002201	ISG20	5.35895
NM_024579	C1orf54	5.34551
NM_024901	DENND2D	5.33137
NM_153610	CMYA5	5.32703
NM_019111	HLA-DRA	5.32261
THC1914497	THC1914497	5.32002
NM_001856	COL16A1	5.31337
NM_033292	CASP1	5.31261
NM_000627	LTBP1	5.31146
A_23_P125109	A_23_P125109	5.30001
A_32_P38436	A_32_P38436	5.29333
THC1873566	THC1873566	5.28461
AK094784	BMP7	5.28153
NM_006016	CD164	5.27818
AK094066	NFIB	5.2764
NM_004838	HOMER3	5.27449
NM_002150	HPD	5.26766
NM_002474	MYH11	5.26494
NM_005410	SEPP1	5.26025
NM_002262	KLRD1	5.25587
NM_017429	BCMO1	5.24311
D89479	SULT1B1	5.23837
BC030093	MBP	5.22234
NM_052932	TMEM123	5.22155
NM_145177	DHRSX	5.21819
NM_152369	SLC44A3	5.21575
BM996143	FTL	5.20789
BC037430	PHLDA1	5.2077
NM_000399	EGR2	5.20504
NM_018950	HLA-F	5.20321
THC1809305	THC1809305	5.19866
BM921567	BM921567	5.19319
NM_000689	ALDH1A1	5.18916
AK096396	FLJ39077	5.18608
A_24_P161733	A_24_P161733	5.1834
THC1839547	THC1839547	5.17946
AY117034	EMX2OS	5.16566
AB011092	ADCY9	5.16189
NM_004867	ITM2A	5.16128
NM_152270	SLFN11	5.1582
NM_020812	DOCK6	5.14784
A_32_P71864	A_32_P71864	5.14587
A_24_P101771	A_24_P101771	5.14537
NM_001289	CLIC2	5.13772
NM_206855	QKI	5.13695
NM_148170	CTSC	5.13403
NM_000165	GJA1	5.13355
NM_003275	TMOD1	5.12879
BC001103	GULP1	5.12641
NM_001122	ADFP	5.11466
NM_018653	GPRC5C	5.11156
NM_182728	SLC7A8	5.10932
NM_006988	ADAMTS1	5.10604
NM_020870	SH3RF1	5.09855
AB058701	L3MBTL3	5.09564
NM_004789	LHX2	5.08782
NM_181711	GRASP	5.07928
NM_018003	UACA	5.07756
NM_020856	TSHZ3	5.0754
NM_000743	CHRNA3	5.07175
NM_005178	BCL3	5.07109
THC2003508	THC2003508	5.06956
NM_021103	TMSB10	5.05357
NM_005808	CTDSPL	5.04864
XM_377687	XM_377687	5.04106
NM_033515	ARHGAP18	5.02495
NM_002342	LTBR	5.02054
NM_005502	ABCA1	5.00992
THC1826626	THC1826626	5.0073
NM_178033	CYP4X1	4.99866
A_24_P358406	A_24_P358406	4.99572
NM_017717	MUCDHL	4.98975
AF200348	PXDN	4.98919
NM_005132	REC8	4.97679
M28207	HLA-C	4.97302
NM_002547	OPHN1	4.97031
NM_022154	SLC39A8	4.96229
NM_004131	GZMB	4.95553
NM_024408	NOTCH2	4.94637
NM_145699	APOBEC3A	4.94172
THC1815179	THC1815179	4.93948
NM_014028	OSTM1	4.93752
NM_016245	HSD17B11	4.92617
NM_005780	LHFP	4.92163
NM_004598	SPOCK1	4.92008
NM_000527	LDLR	4.91877
AK023663	AK023663	4.91142
ENST00000316797	ENST00000316797	4.91044
NM_181531	BTN2A2	4.90645
NM_052818	N4BP2L1	4.90587
NM_032105	PPP1R12B	4.90376
NM_006996	SLC19A2	4.90193
NM_006577	B3GNT2	4.89597
NM_005990	STK10	4.89359
NM_080657	RSAD2	4.89333
NM_181458	PAX3	4.88462
NM_004252	SLC9A3R1	4.872
NM_000560	CD53	4.87076
NM_006094	DLC1	4.86407
THC1847862	THC1847862	4.8631
AA486846	KIAA1217	4.85993
NM_012232	PTRF	4.85951
NM_001613	ACTA2	4.85204
AL136545	TRPM3	4.84531
NM_005953	MT2A	4.84325
NM_000218	KCNQ1	4.84119
NM_015991	C1QA	4.83127
NM_004429	EFNB1	4.81902
NM_001647	APOD	4.81602
BC042034	C7orf46	4.81356
NM_031866	FZD8	4.81302
NM_021199	SQRDL	4.81296
AK094179	FAM114A1	4.80685
AF358454	AF358454	4.80497
AK124638	PLCXD3	4.8048
NM_003463	PTP4A1	4.80313
NM_007047	BTN3A2	4.79367
NM_005512	LRRC32	4.79059
A_24_P383660	A_24_P383660	4.78873
A_32_P226525	A_32_P226525	4.7852
NM_003645	SLC27A2	4.77892
BC015977	BC015977	4.77354
AK074067	SHE	4.77295
AK022293	CTSD	4.77056
NM_024750	LRRC2	4.7678
BC036001	HSD17B11	4.76071
XM_373894	LOC388752	4.75963
NM_152649	MLKL	4.75584
NM_005541	INPP5D	4.75386
BC007034	MT2A	4.75123
AB075819	ATP8B4	4.7452
NM_014549	DKFZP434P211	4.73519
AK074169	PLEKHG3	4.72893
M21963	HLA-C	4.72297
AK096270	RAPH1	4.72261
NM_006257	PRKCQ	4.72151
NM_005032	PLS3	4.71503
AB020721	FAM13A1	4.71122
NM_001453	FOXC1	4.71057
NM_003773	HYAL2	4.70779
AF132203	LOC100133188	4.70749
NM_000610	CD44	4.70041
THC1981100	THC1981100	4.69907
NM_001268	RCBTB2	4.69742
AK021606	AK021606	4.68902
NM_002413	MGST2	4.68337
NM_012309	SHANK2	4.68096
NM_000599	IGFBP5	4.67864
NM_024101	MLPH	4.67272
NM_016368	ISYNA1	4.67042
NM_030754	SAA2	4.67013
AF263545	SLC14A1	4.66989
NM_001105	ACVR1	4.66521
NM_016235	GPRC5B	4.65784
NM_000604	FGFR1	4.64994
NM_145869	ANXA11	4.64791
NM_005204	MAP3K8	4.6436
THC2003296	THC2003296	4.64289
ENST00000327707	ENST00000327707	4.63752
NM_021983	HLA-DRB4	4.63397
NM_001993	F3	4.63054
BC016022	LOC643187	4.62792
A_32_P8147	A_32_P8147	4.6257
NM_006272	S100B	4.62266
NM_001165	BIRC3	4.62179
NM_024019	NEUROG2	4.61888
NM_004688	NMI	4.61648
BM696546	EFCBP1	4.61142
NM_016081	PALLD	4.61127
NM_005086	SSPN	4.60862
A_24_P627874	A_24_P627874	4.60542
AF220656	PHLDA1	4.60485
NM_002210	ITGAV	4.60352
THC2004611	THC2004611	4.5985
BC028068	JAK3	4.59824
NM_000956	PTGER2	4.59466
AK091132	SESN3	4.58438
NM_007085	FSTL1	4.56985
AB014607	ACOT11	4.56732
NM_003558	PIP5K1B	4.56671
NM_002841	PTPRG	4.56604
NM_001540	HSPB1	4.56431
ENST00000320517	ENST00000320517	4.56228
ENST00000332292	ENST00000332292	4.54875
NM_000076	CDKN1C	4.54481
NM_203380	ACSL5	4.54319
NM_001085	SERPINA3	4.54276
BC038972	ZNF467	4.54198
AK027341	TNRC18	4.53743
AB039791	ARP11	4.53727
NM_052889	COP1	4.53506
NM_002544	OMG	4.53244
NM_021935	PROK2	4.52368
NM_002339	LSP1	4.52046
NM_000854	GSTT2	4.5003
NM_004345	CAMP	4.49982
BC013729	PTTG1IP	4.49617
NM_021109	TMSB4X	4.49254
NM_000597	IGFBP2	4.49037
ENST00000305402	ENST00000305402	4.48937
THC1958780	THC1958780	4.4868
NM_020820	PREX1	4.48651
NM_006291	TNFAIP2	4.48624
NM_032597	NYD-SP21	4.48114
NM_002838	PTPRC	4.48072
NM_170672	RASGRP3	4.47965
NM_139318	KCNH5	4.47481
AK095888	CD109	4.46601
ENST00000293569	ENST00000293569	4.46433
AL359052	AL359052	4.46349
BM768581	BM768581	4.46248
NM_005874	LILRB2	4.45723
NM_015683	ARRDC2	4.45603
NM_031484	MARVELD1	4.44794
NM_015892	GALNAC4S-6ST	4.44565
NM_003302	TRIP6	4.44523
NM_006516	SLC2A1	4.4449
NM_032947	MST150	4.44057
NM_176870	MT1M	4.44018
A_23_P122650	A_23_P122650	4.43398
NM_002123	HLA-DQB1	4.42713
AK126453	LOC123688	4.42111
NM_006744	RBP4	4.42006
NM_004877	GMFG	4.41279
A_32_P200970	A_32_P200970	4.40687
NM_004951	EBI2	4.40041
A_24_P217063	A_24_P217063	4.40041
AK027191	TncRNA	4.39945
A_32_P128006	A_32_P128006	4.39902
NM_025246	TMEM22	4.39691
NM_177531	PKHD1L1	4.39044
NM_022566	MESDC1	4.38972
NM_018370	DRAM	4.3837
THC1946576	THC1946576	4.37963
BX327653	LOC643783	4.37761
NM_004098	EMX2	4.37681
AJ002788	PRKCB1	4.37161
AK074077	SDK1	4.36925
NM_006749	SLC20A2	4.36808
NM_031437	RASSF5	4.36583
NM_004121	GGT5	4.35941
AK075271	SPTLC2L	4.35623
NM_005609	PYGM	4.3557
NM_024677	NSUN7	4.35362
NM_002738	PRKCB1	4.32942
NM_022973	FGFR2	4.3248
NM_002211	ITGB1	4.32162
A_24_P306704	A_24_P306704	4.32074
NM_014624	S100A6	4.31621
BM989848	BM989848	4.31467
NM_018092	NETO2	4.31357
U28759	HLA-B	4.31208
ENST00000330461	ENST00000330461	4.31185
NM_139160	DEPDC7	4.30651
NM_021034	IFITM3	4.30601
NM_199418	PRCP	4.30582
NM_024624	SMC6	4.30494
AK130896	PDZRN3	4.30237
NM_138931	BCL6	4.3007
NM_021021	SNTB1	4.29726
A_32_P167592	A_32_P167592	4.29629
BC030123	LOC441461	4.29448
AB020637	ENDOD1	4.28901
NM_016269	LEF1	4.28848
BC066345	ARID5B	4.28574
NM_005947	MT1B	4.28058
NR_001434	HLA-H	4.27688
NM_013376	SERTAD1	4.27471
NM_153683	KL	4.27313
NM_002026	FN1	4.26108
NM_006433	GNLY	4.26088
NM_175861	TMTC1	4.25938
NR_001446	ANXA2P3	4.25851
NM_006074	TRIM22	4.25288
NM_004695	SLC16A5	4.24781
NM_006840	LILRB5	4.24695
NM_002852	PTX3	4.23909
NM_018286	TMEM100	4.23858
NM_006994	BTN3A3	4.23254
NM_006877	GMPR	4.23114
NM_005072	SLC12A4	4.22781
XM_293276	XM_293276	4.22561
NM_016215	EGFL7	4.22457
NM_000263	NAGLU	4.22318
A_24_P247233	A_24_P247233	4.22287
NM_003202	TCF7	4.21682
NM_005746	NAMPT	4.21531
NM_000779	CYP4B1	4.215
NM_016524	SYT17	4.20905
NM_007168	ABCA8	4.20181
NM_021146	ANGPTL7	4.20074
A_24_P230466	A_24_P230466	4.20016
NM_000702	ATP1A2	4.19278
NM_001554	CYR61	4.18618
A_24_P418687	A_24_P418687	4.18262
NM_021005	NR2F2	4.18207
NM_001874	CPM	4.17838
BF951611	PTPRG	4.17443
NM_000503	EYA1	4.16705
NM_022350	ERAP2	4.16334
NM_007308	SNCA	4.1601
NM_005424	TIE1	4.15641
NM_015669	PCDHB5	4.15556
NM_182794	TMSL4	4.15323
NM_198472	C10orf125	4.15143
A_24_P792988	A_24_P792988	4.14574
NM_006182	DDR2	4.14419
NM_022087	GALNT11	4.14285
NM_005822	RCAN2	4.14283
NM_024723	MICALL2	4.13785
A_32_P135767	A_32_P135767	4.13611
NM_005228	EGFR	4.1311
NM_006092	NOD1	4.12397
NM_001174	ARHGAP6	4.12091
AF220235	GAFA3	4.11916
NM_002444	MSN	4.1183
NM_000558	HBA1	4.11551
NM_033627	TREX1	4.11394
NM_032348	MXRA8	4.11183
NM_006226	PLCL1	4.11048
NM_000090	COL3A1	4.10695
NM_001849	COL6A2	4.0955
NM_173663	FAM153A	4.09223
NM_198543	MGC35434	4.08829
AK090478	TMC8	4.08677
NR_001590	IFITM4P	4.08187
NM_019590	KIAA1217	4.07369
THC1937961	THC1937961	4.06399
AF038174	C9orf91	4.06316
NM_001733	C1R	4.06211
THC1926806	THC1926806	4.0589
NR_001298	HLA-DRB6	4.05734
NM_002167	ID3	4.05729
AV727525	NCAM2	4.05552
NM_147200	TRAF3IP2	4.05292
THC1946580	THC1946580	4.04391
NM_173624	FLJ40504	4.04383
NM_175060	CLEC14A	4.03824
NM_173060	CAST	4.03707
NM_173576	MKX	4.03631
AB032966	TTC7A	4.02724
NM_022844	MYH11	4.02695
AK092921	HLA-A	4.02683
NM_032784	RSPO3	4.01879
BC020891	HLA-G	4.01606
NM_170695	TGIF1	4.01488
NM_017563	IL17RD	4.01431
NM_002168	IDH2	4.01282
NM_016548	GOLM1	4.00855
NM_002988	CCL18	4.00839
NM_007199	IRAK3	3.99951
A_24_P90774	A_24_P90774	3.99898
THC1892166	THC1892166	3.99217
A_24_P941478	A_24_P941478	3.99167
NM_003102	SOD3	3.98776
NM_021814	ELOVL5	3.98653
NM_002048	GAS1	3.98565
BX538223	TFEC	3.98496
AL831953	EPSTI1	3.9838
NM_005565	LCP2	3.98309
NM_002829	PTPN3	3.98249
NM_000860	HPGD	3.98205
AK025431	LOC253981	3.97986
BX647822	FOSL2	3.96168
AK124806	LOC100128821	3.95771
THC1914227	THC1914227	3.95198
AK125140	LOC338769	3.94996
NM_032342	C9orf125	3.94971
NM_020474	GALNT1	3.94314
XM_374017	LOC389059	3.94247
NM_153634	CPNE8	3.94103
AK092245	CHRDL1	3.93895
NM_152681	FLJ38482	3.93741
NM_006997	TACC2	3.9363
BC008094	RGR	3.93334
NM_025149	ACSF2	3.93196
NM_005504	BCAT1	3.93186
NM_198389	PDPN	3.9264
NM_017805	RASIP1	3.92469
NM_001332	CTNND2	3.91998
NM_016026	RDH11	3.91481
NM_004024	ATF3	3.91257
U90143	BTN3A2	3.90957
BC035647	HLA-A	3.90678
X97261	MT1L	3.90294
NM_152391	PQLC3	3.89955
NM_001928	CFD	3.89802
NM_145728	DMN	3.89451
AK123597	FLJ41603	3.88955
NM_005461	MAFB	3.8875
NM_000963	PTGS2	3.87947
NM_005863	NET1	3.87791
A_32_P11673	A_32_P11673	3.87774
NM_000201	ICAM1	3.87671
NM_005589	ALDH6A1	3.8687
A_23_P28397	A_23_P28397	3.86822
NM_032412	C5orf32	3.86598
NM_001779	CD58	3.86538
NM_005217	DEFA3	3.86317
NM_152326	ANKRD9	3.86247
NM_002116	HLA-A	3.85502
AF351612	UG0651E06	3.85398
NM_002125	HLA-DRB5	3.8533
NM_020927	KIAA1576	3.85201
NM_207362	C2orf55	3.8456
AK125106	SYTL5	3.84454
NR_001562	ANXA2P1	3.84371
NM_000940	PON3	3.84101
NM_153256	C10orf47	3.83938
NM_178129	P2RY8	3.83698
NM_005797	MPZL2	3.83695
A_32_P64263	A_32_P64263	3.83408
NM_005655	KLF10	3.83385
BC001336	PVRL3	3.83303
NM_000519	HBD	3.83239
A_24_P799680	A_24_P799680	3.83199
NM_004483	GCSH	3.83193
AK057835	AK057835	3.82614
NM_015319	TENC1	3.82247
NM_004816	C9orf61	3.81993
Z33459	HLA-C	3.81917
AJ420489	OSTM1	3.8147
NM_006435	IFITM2	3.81057
NM_033397	KIAA1754	3.80869
NM_002923	RGS2	3.80806
NM_001839	CNN3	3.80384
NM_031310	PLVAP	3.80288
NM_001757	CBR1	3.79908
NM_003020	SCG5	3.79744
NM_005197	FOXN3	3.79598
AF111801	TRERF1	3.79108
THC1982621	THC1982621	3.78995
NM_182757	RNF144B	3.78541
BQ708239	CMIP	3.78458
THC1989996	THC1989996	3.78287
AB040929	CNTN3	3.77755
BC038997	C6orf189	3.77515
AB029018	PDZRN3	3.77273
AF161398	C6orf115	3.77204
NM_004864	GDF15	3.76788
NM_006224	PITPNA	3.76131
NM_022976	FGFR2	3.76067
NM_003332	TYROBP	3.75252
NM_024420	PLA2G4A	3.75208
NM_006680	ME3	3.74749
THC1932459	THC1932459	3.74716
A_24_P229728	A_24_P229728	3.74613
AL133035	FBLIM1	3.74519
AK021785	AK021785	3.74292
A_23_P73096	A_23_P73096	3.73922
NM_000017	ACADS	3.73888
NM_033139	CALD1	3.73541
NM_153236	GIMAP7	3.73121
NM_001196	BID	3.72806
NM_001380	DOCK1	3.72671
NM_006623	PHGDH	3.72538
NM_014033	METTL7A	3.72522
AB011099	SUSD5	3.72333
NM_024087	ASB9	3.71916
NM_012072	CD93	3.71893
THC1968646	THC1968646	3.71815
NM_016607	ARMCX3	3.71443
NM_139247	ADCY4	3.71388
AF486622	C21orf34	3.71368
ENST00000256969	ENST00000256969	3.71275
NM_015550	OSBPL3	3.71189
NM_006307	SRPX	3.71029
NM_004881	TP53I3	3.70549
XM_294476	XM_294476	3.7042
NM_178868	CMTM8	3.70293
NM_020904	PLEKHA4	3.70275
Y10152	CRHR2	3.70227
A_32_P112546	A_32_P112546	3.69956
NM_020524	PBXIP1	3.69462
NM_006574	CSPG5	3.69139
AK097371	PTPRB	3.69007
NM_005269	GLI1	3.68264
NM_002089	CXCL2	3.6763
THC1955861	THC1955861	3.67581
AK001007	AK001007	3.6745
NM_002545	OPCML	3.67393
NM_052851	STARD13	3.67115
THC1914944	THC1914944	3.66834
NM_002372	MAN2A1	3.66744
NM_153206	AMICA1	3.66657
NM_001853	COL9A3	3.66269
THC1910421	THC1910421	3.66172
A_24_P153003	A_24_P153003	3.66069
ENST00000305049	ENST00000305049	3.65688
AF088004	CACNA1D	3.65621
A_24_P418216	A_24_P418216	3.65373
A_23_P66347	A_23_P66347	3.6535
NM_002870	RAB13	3.65344
BC014776	LOC541471	3.65213
BC040653	LAMP2	3.64419
NM_001776	ENTPD1	3.64352
AK022016	MYO1E	3.64329
THC1815377	THC1815377	3.64229
NM_006100	ST3GAL6	3.63908
NM_004045	ATOX1	3.63774
NM_016224	SNX9	3.6349
AL137698	PGM5	3.63416
NM_080473	GATA5	3.6341
BC014203	FAM101B	3.63044
NM_000062	SERPING1	3.62512
NM_002039	GAB1	3.62212
NM_006317	BASP1	3.62173
NM_006329	FBLN5	3.62088
NM_000161	GCH1	3.6199
NM_000491	C1QB	3.61525
NM_006355	TRIM38	3.61372
NM_003810	TNFSF10	3.61003
NM_005595	NFIA	3.60933
NM_006379	SEMA3C	3.60714
NM_005514	HLA-B	3.60695
NM_015149	RGL1	3.60405
NM_005518	HMGCS2	3.59448
NM_020777	SORCS2	3.58986
NM_003670	BHLHB2	3.5854
NM_000660	TGFB1	3.58255
AL834364	TMEM64	3.5818
NM_004335	BST2	3.58028
BG436185	BG436185	3.57918
BC042557	LOC120376	3.57908
AK097700	MGC40489	3.57459
A_24_P187355	A_24_P187355	3.57333
NM_198547	C1orf175	3.56743
NM_020529	NFKBIA	3.56548
NM_006404	PROCR	3.56481
NM_006198	PCP4	3.56372
A_32_P172534	A_32_P172534	3.56194
NM_153045	C9orf91	3.56179
NM_130853	PTPRS	3.56068
AK021738	TMC6	3.55923
NM_176825	SULT1C2	3.54992
NM_176895	PPAP2A	3.54764
BU676775	BU676775	3.54715
ENST00000321656	ENST00000321656	3.54488
NM_032823	C9orf3	3.54326
BX647802	ARMCX3	3.54017
NM_000484	APP	3.53991
THC1867540	THC1867540	3.53947
ENST00000331037	ENST00000331037	3.538
NM_175903	LOC284033	3.53749
NM_006829	C10orf116	3.5347
THC1983625	THC1983625	3.53015
NM_001897	CSPG4	3.52971
THC1913569	THC1913569	3.52895
NM_002925	RGS10	3.52837
NM_024841	FLJ14213	3.52755
THC1983981	THC1983981	3.52435
NM_002127	HLA-G	3.52178
BX640625	IGHA2	3.51818
BF831953	IMMP2L	3.51393
NM_005950	MT1G	3.51294
A_24_P642426	A_24_P642426	3.50858
A_24_P221485	A_24_P221485	3.50779
NM_005596	NFIB	3.50637
NM_015925	LSR	3.50511
NM_004557	NOTCH4	3.50415
NM_001299	CNN1	3.5034
NM_003877	SOCS2	3.50202
NM_182639	HPS1	3.50201
NM_005923	MAP3K5	3.50033
BC047333	SPATA9	3.49891
NM_001360	DHCR7	3.49873
BC021714	PPFIBP2	3.49425
NM_004041	ARRB1	3.49347
AK000681	FLJ20674	3.49322
THC1808546	THC1808546	3.49266
AB075832	ZNF618	3.48665
NM_032501	ACSS1	3.48169
NM_001497	B4GALT1	3.47985
A_24_P820302	A_24_P820302	3.4783
AK056654	PSMB7	3.47751
NM_052892	PKD1L2	3.47692
NM_018424	EPB41L4B	3.47606
NM_152680	TMEM154	3.47257
AK022044	PTPRG	3.46937
AK021777	GALNT10	3.4625
AF007153	ERBB4	3.45841
NM_033317	DMKN	3.4582
NM_024636	STEAP4	3.45663
AK095715	AK095715	3.45482
NM_022136	SAMSN1	3.45276
NM_018469	TEX2	3.45211
NM_018981	DNAJC10	3.4462
NM_006158	NEFL	3.44521
AK027294	WISP1	3.44466
NM_001657	AREG	3.44428
AK092472	FLT1	3.4438
NM_006622	PLK2	3.43971
NM_022742	CCDC136	3.43579
NM_001421	ELF4	3.43506
NM_032322	RNF135	3.43305
NM_033256	PPP1R14A	3.43292
NM_005951	MT1H	3.43109
NM_006255	PRKCH	3.43022
A_24_P255954	A_24_P255954	3.42869
BM701175	BM701175	3.42689
A_24_P938050	A_24_P938050	3.42555
NM_004039	ANXA2	3.42006
NM_194272	RBPMS2	3.4196
NM_017983	WIPI1	3.4187
AK002195	ARHGAP18	3.418
A_24_P195974	A_24_P195974	3.4164
THC1991726	THC1991726	3.4157
NM_000089	COL1A2	3.41362
NM_001235	SERPINH1	3.41326
NM_005854	RAMP2	3.41299
AK092810	AK092810	3.41226
NM_000247	MICA	3.41152
THC1843032	THC1843032	3.40887
NM_000346	SOX9	3.40826
NM_133337	FER1L3	3.40713
NM_002404	MFAP4	3.39963
BX090929	KIAA1217	3.39933
NM_005382	NEFM	3.39874
NM_017415	KLHL3	3.39826
A_23_P103951	A_23_P103951	3.3976
NM_005763	AASS	3.39609
NM_153038	CCDC140	3.39409
NM_006762	LAPTM5	3.39226
NM_003945	ATP6V0E1	3.38655
NM_004148	NINJ1	3.38427
NM_144601	CMTM3	3.38343
NM_005516	HLA-E	3.3798
NM_003264	TLR2	3.37926
A_32_P166653	A_32_P166653	3.37871
AF074331	PAPSS2	3.37793
BC005907	HNMT	3.37649
NM_033380	COL4A5	3.37536
THC1967593	THC1967593	3.37476
A_24_P254933	A_24_P254933	3.37451
ENST00000289028	ENST00000289028	3.37396
NM_007032	TRIOBP	3.37361
NM_003595	TPST2	3.3729
NM_152612	CCDC116	3.3711
U31733	LOC133874	3.36999
NM_001036	RYR3	3.36876
AF289581	CXorf36	3.36737
THC1848813	THC1848813	3.36608
NM_021105	PLSCR1	3.3656
BC017083	PIM3	3.3653
NM_001331	CTNND1	3.36451
NM_004096	EIF4EBP2	3.36318
NM_015429	ABI3BP	3.36254
NM_173653	SLC9A9	3.36174
NM_004350	RUNX3	3.35921
NM_021111	RECK	3.35223
AF136407	C6orf5	3.35132
NM_018288	PHF10	3.34862
NM_002995	XCL1	3.34843
NM_007197	FZD10	3.34701
NM_006636	MTHFD2	3.34597
NM_007011	ABHD2	3.34332
AK023040	ZNF724P	3.34198
NM_003040	SLC4A2	3.34078
NM_024560	ACSS3	3.33887
NM_002305	LGALS1	3.33782
NM_152348	WDR81	3.33548
NM_022835	PLEKHG2	3.33529
NM_031442	TMEM47	3.33316
NM_198517	TBC1D10C	3.32694
NM_001822	CHN1	3.32542
NM_148965	TNFRSF25	3.32256
NM_012334	MYO10	3.32253
NM_006868	RAB31	3.32175
NM_014629	ARHGEF10	3.32147
A_24_P84220	A_24_P84220	3.32056
NM_015864	C6orf32	3.32042
NM_003873	NRP1	3.3195
NM_002612	PDK4	3.31943
NM_002228	JUN	3.31661
NM_023927	GRAMD3	3.31501
AK127420	LOC400464	3.31252
BC004287	ZNF704	3.31241
NM_005524	HES1	3.31009
NM_025237	SOST	3.31001
A_32_P74983	A_32_P74983	3.30871
AK024470	TSPAN9	3.30683
NM_002121	HLA-DPB1	3.30594
NM_078476	BTN2A1	3.30488
NM_018487	TMEM176A	3.30214
NM_005127	CLEC2B	3.2984
A_24_P281443	A_24_P281443	3.29609
BC012882	CHADL	3.2944
NM_004281	BAG3	3.29374
NM_013363	PCOLCE2	3.29121
NM_001400	EDG1	3.29086
AK057267	CLIP4	3.29075
AK097204	SAMD9L	3.2899
AK094796	LOC729970	3.28914
NM_033554	HLA-DPA1	3.28802
NM_020338	ZMIZ1	3.28614
NM_133631	ROBO1	3.28407
NM_003255	TIMP2	3.28395
NM_000385	AQP1	3.28374
THC1992179	THC1992179	3.27715
XM_378805	LOC400701	3.27603
AK074117	SPATA13	3.27264
AK095986	WDR86	3.27119
BC033925	SHC1	3.26966
NM_020956	PRX	3.2691
BC035708	TTC7A	3.26689
NM_007161	LST1	3.26684
BC036263	LOC23117	3.26575
NM_001752	CAT	3.26404
L36531	ITGA8	3.26225
BC022980	LOC202451	3.26094
NM_152709	STOX1	3.25863
NM_007048	BTN3A1	3.25769
AB014580	PHACTR2	3.25673
A_24_P418744	A_24_P418744	3.25564
NM_001914	CYB5A	3.25532
BC046181	LOC155008	3.25513
NM_138340	ABHD3	3.25356
NM_005779	LHFPL2	3.2531
A_24_P346859	A_24_P346859	3.25198
M28991	HLA-DRB3	3.24871
NM_145640	APOL3	3.24559
THC1815206	THC1815206	3.24444
U09197	U09197	3.24292
NM_004414	RCAN1	3.24084
U68019	SMAD3	3.23929
NM_004970	IGFALS	3.23843
NM_000824	GLRB	3.23442
NM_005472	KCNE3	3.23427
NM_152495	CNIH3	3.23398
THC1882496	THC1882496	3.23355
NM_002653	PITX1	3.23321
NM_003277	CLDN5	3.23222
NM_022481	CENTD3	3.2275
NM_021972	SPHK1	3.21983
NM_005014	OMD	3.21949
NM_003294	TPSAB1	3.21898
AB051487	DUSP16	3.21681
NM_014899	RHOBTB3	3.21619
NM_181526	MYL9	3.20782
AK096250	LHX4	3.20772
NM_004536	NAIP	3.2017
NM_005952	MT1X	3.20094
THC1980945	THC1980945	3.19643
AL137629	TRAD	3.195
NM_000027	AGA	3.19271
NM_153360	APCDD1L	3.19162
AL050071	PVRL3	3.19121
THC1877237	THC1877237	3.19099
THC1945117	THC1945117	3.18978
NM_006634	VAMP5	3.18957
NM_001498	GCLC	3.1889
THC1881917	THC1881917	3.18488
NM_001450	FHL2	3.18271
M64259	HLA-B	3.17892
NM_058166	TRIM6	3.17875
A_24_P910504	A_24_P910504	3.17815
NM_153697	ANKRD44	3.17722
NM_013346	SNX12	3.17691
AF055376	MAF	3.17485
NM_006895	HNMT	3.17249
NM_004366	CLCN2	3.17233
NM_052946	NOSTRIN	3.16818
NM_016836	RBMS1	3.16804
NM_001114	ADCY7	3.1667
NM_005318	H1F0	3.16606
A_32_P181339	A_32_P181339	3.16276
NM_002371	MAL	3.16041
NM_145244	DDIT4L	3.15663
NM_002985	CCL5	3.15616
NM_022827	SPATA20	3.1525
NM_001825	CKMT2	3.15228
NM_145323	OSBPL3	3.1521
NM_005767	P2RY5	3.15132
NM_033212	CCDC102A	3.1503
NM_002221	ITPKB	3.15025
L12686	PDE4B	3.14776
BC064538	TMEM200B	3.14664
NM_153012	TNFSF12	3.14336
THC1869881	THC1869881	3.14141
NM_014903	NAV3	3.13995
ENST00000306296	HLA-J	3.13808
NM_005332	HBZ	3.13801
AK055529	DEXI	3.13557
NM_153751	NM_153751	3.13373
NM_033014	OGN	3.13143
AK096811	RGL3	3.13061
NM_030952	NUAK2	3.12943
NM_024825	PODNL1	3.12927
NM_130793	NOL6	3.12849
NM_080612	GAB3	3.12582
AF435956	FAM82A	3.12492
NM_001782	CD72	3.12458
A_24_P332595	A_24_P332595	3.12298
BC027939	SNED1	3.1184
NM_000569	FCGR3A	3.11774
ENST00000304465	ENST00000304465	3.1132
NM_182790	PBEF1	3.11005
NM_198951	TGM2	3.10882
A_32_P229311	A_32_P229311	3.10698
BC009496	PXDN	3.10669
NM_024915	GRHL2	3.10538
A_32_P176790	A_32_P176790	3.10532
NM_024007	EBF1	3.10472
NM_001248	ENTPD3	3.10387
NM_018269	ADI1	3.10219
AK097787	LRRC62	3.10213
NM_006714	SMPDL3A	3.10053
NM_006640	sep-09	3.10032
THC1835488	THC1835488	3.09828
NM_001992	F2R	3.09405
NM_032777	GPR124	3.08913
NM_025201	PLEKHO2	3.08244
AK021804	LOC399959	3.08059
AJ584699	RAPH1	3.07596
THC1861927	THC1861927	3.07172
NM_033245	PML	3.06885
NM_005578	LPP	3.06801
A_24_P169843	A_24_P169843	3.06725
BC035737	LOC389073	3.06565
A_24_P868905	A_24_P868905	3.06398
AF086261	LOC644192	3.05936
NM_006207	PDGFRL	3.0588
NM_022343	C9orf19	3.05723
NM_015570	AUTS2	3.05538
THC1863952	THC1863952	3.0535
NM_147204	TRPV4	3.05201
NM_002524	NRAS	3.05042
NM_003271	TSPAN4	3.05026
NM_144586	LYPD1	3.0491
NM_003312	TST	3.04867
NM_207123	GAB1	3.04712
BC029755	SYNGR2	3.04575
NM_005719	ARPC3	3.0434
NM_007283	MGLL	3.04258
AK026883	LOC148918	3.04168
NM_018593	SLC16A10	3.03947
NM_024850	BTNL8	3.03883
NM_000598	IGFBP3	3.03836
U68494	SLC30A1	3.03725
NM_007105	SLC22A18AS	3.03097
AB033021	FBXO40	3.02671
NM_175839	SMOX	3.02524
NM_032876	JUB	3.02288
NM_003129	SQLE	3.02255
NM_020346	SLC17A6	3.0216
THC1986197	THC1986197	3.0206
NM_015162	ACSBG1	3.02029
NM_001232	CASQ2	3.01518
A_24_P584463	A_24_P584463	3.0131
THC1947171	THC1947171	3.01275
NM_002826	QSOX1	3.01006
NM_201612	IKIP	3.00797
A_32_P138586	A_32_P138586	3.00727
NM_015660	GIMAP2	3.00567
NM_052970	HSPA12B	3.00529
NM_001831	CLU	3.00239
NM_018353	C14orf106	3.00109
AB018268	DDHD2	2.99964
AB011117	SIPA1L3	2.99764
NM_173200	NR4A3	2.99762
NM_007203	PALM2-AKAP2	2.996
NM_013402	FADS1	2.99447
AK021957	FLJ11895	2.99364
AF130097	PHLPP	2.99091
NM_006163	NFE2	2.99049
NM_016651	DACT1	2.99017
NM_030964	SPRY4	2.98971
NM_021102	SPINT2	2.98759
NM_207009	FAM45A	2.98653
NM_024524	ATP13A3	2.98515
NM_005564	LCN2	2.9849
NM_032731	TXNDC17	2.9815
NM_052958	C8orf34	2.98128
NM_144704	AIFM3	2.98106
AF131831	CDC42SE2	2.98061
NM_017540	GALNT10	2.97945
ENST00000320522	SOAT1	2.97899
A_32_P101195	A_32_P101195	2.97896
NM_014934	DZIP1	2.97795
NM_017801	CMTM6	2.97648
THC1820589	THC1820589	2.97629
NM_018058	CRTAC1	2.9711
AK095421	SSH1	2.97108
NM_145686	MAP4K4	2.97039
AK094088	ALDH1L2	2.9698
BC039414	GUCY1A3	2.9688
NM_152392	AHSA2	2.96707
NM_007021	C10orf10	2.96644
NM_002901	RCN1	2.9658
BC038466	LOC401115	2.96403
NM_080549	PTPN6	2.96399
AJ252276	IGHG1	2.96349
NM_002133	HMOX1	2.9613
NM_015364	LY96	2.96012
NM_052963	TOP1MT	2.96005
NM_000148	FUT1	2.95921
AB018270	KIAA0727	2.9576
THC2005199	THC2005199	2.95708
NM_018640	LMO3	2.95603
NM_002332	LRP1	2.95402
THC1878025	THC1878025	2.95386
AL049227	AL049227	2.95381
NM_000623	BDKRB2	2.95296
THC1967992	THC1967992	2.95284
NM_174953	ATP2A3	2.95199
AK129956	NFIC	2.95184
NM_002851	PTPRZ1	2.9511
NM_032039	ITFG3	2.95026
AK098835	ZEB2	2.94994
NM_002937	RNASE4	2.94896
NM_022355	DPEP2	2.94744
NM_001855	COL15A1	2.94678
NM_032262	TMEM191A	2.9449
NM_001129	AEBP1	2.94475
NM_030763	NSBP1	2.94441
NM_001288	CLIC1	2.94281
NM_015485	RWDD3	2.94189
NM_032333	C10orf58	2.94121
NM_005688	ABCC5	2.93735
THC1952994	THC1952994	2.93724
NM_017840	MRPL16	2.93533
NM_014368	LHX6	2.93374
NM_015033	FNBP1	2.93347
NM_002928	RGS16	2.93286
NM_004633	IL1R2	2.93113
NM_006834	RAB32	2.92907
NM_016293	BIN2	2.92547
NM_032047	B3GNT5	2.92511
A_32_P68142	A_32_P68142	2.92414
AK001134	LOC144997	2.92339
THC1849759	THC1849759	2.92306
NM_014640	TTLL4	2.92259
NM_005980	S100P	2.91898
NM_025144	ALPK1	2.9182
NM_021913	AXL	2.91813
NM_018214	LRRC1	2.91617
D87074	RIMS3	2.91605
S81524	RC1	2.91457
NM_003056	SLC19A1	2.9139
NM_021638	AFAP1	2.91279
NM_004613	TGM2	2.91227
AL136875	KIAA1432	2.91092
NM_005063	SCD	2.91078
NM_003269	NR2E1	2.91051
NM_000933	PLCB4	2.90767
NM_022083	FAM129A	2.90724
NM_019098	CNGB3	2.90719
NM_153367	C10orf56	2.90697
NM_153186	KANK1	2.90675
NM_005257	GATA6	2.9064
NM_014240	LIMD1	2.90615
NM_003608	GPR65	2.90456
NM_024730	RERGL	2.90309
THC1956466	THC1956466	2.90259
NM_023067	FOXL2	2.89888
NM_014350	TNFAIP8	2.89858
BQ717518	BQ717518	2.89558
A_32_P16625	A_32_P16625	2.89501
NM_153756	FNDC5	2.89439
NM_174911	FAM84B	2.89388
NM_002473	MYH9	2.89145
AF085848	USP53	2.88812
NM_021073	BMP5	2.88788
NM_001955	EDN1	2.88722
BC063599	IGKV2-24	2.88638
NM_022085	TXNDC5	2.88522
ENST00000335282	ENST00000335282	2.88511
NM_148919	PSMB8	2.88149
BC020879	MGC24103	2.88079
ENST00000331619	ENST00000331619	2.88018
NM_000391	TPP1	2.88018
NM_032024	C10orf11	2.87946
NM_014365	HSPB8	2.8787
NM_007267	TMC6	2.8779
NM_003260	TLE2	2.87729
BC000134	SWAP70	2.87533
ENST00000332794	ENST00000332794	2.87513
NM_001182	ALDH7A1	2.8747
AK001616	FNBP1	2.87405
ENST00000324559	ENST00000324559	2.87154
NM_006504	PTPRE	2.87131
NM_012264	TMEM184B	2.87108
BC032478	MAP2K3	2.87031
NM_015277	NEDD4L	2.8695
NM_002053	GBP1	2.86835
THC1944746	THC1944746	2.8671
NM_207644	C22orf36	2.86686
NM_014468	VENTX	2.8654
NM_015173	TBC1D1	2.86054
BC034564	CARD8	2.86005
AK130741	AK130741	2.85896
NM_138809	CMBL	2.85711
AK001164	AK001164	2.85666
NM_031426	C9orf58	2.8553
NM_005168	RND3	2.85518
NM_005620	S100A11	2.85351
NM_000852	GSTP1	2.85334
A_32_P41594	A_32_P41594	2.85322
NM_018075	TMEM16K	2.8526
AL353944	RUNX2	2.85226
NM_018690	APOB48R	2.85148
NM_003650	CST7	2.84891
NM_006675	TSPAN9	2.84783
NM_002117	HLA-C	2.84588
A_24_P922005	A_24_P922005	2.84403
NM_003633	ENC1	2.8439
NM_020379	MAN1C1	2.84259
NM_031892	SH3KBP1	2.84141
NM_014751	MTSS1	2.84062
NM_003662	PIR	2.83705
NM_001848	COL6A1	2.83676
NM_000158	GBE1	2.83656
NM_001500	GMDS	2.83598
NM_006169	NNMT	2.83362
NM_002970	SAT1	2.83283
NM_018284	GBP3	2.83231
THC1842265	THC1842265	2.83195
NM_017723	C9orf167	2.83159
NM_032639	PLEKHA8	2.82942
NM_152783	D2HGDH	2.82914
BM690688	BM690688	2.82817
NM_203305	FAM102A	2.82201
NM_003887	DDEF2	2.82098
NM_207309	UAP1L1	2.81921
NM_005020	PDE1C	2.81827
NM_022068	FAM38B	2.81641
NM_005618	DLL1	2.81639
BC018658	REEP3	2.81597
NM_005375	MYB	2.81406
BC022398	MAP3K8	2.81316
NM_018357	LARP6	2.81272
THC2003645	THC2003645	2.8111
NM_148979	CTSH	2.81107
NM_014318	NM_014318	2.80882
NM_198929	PYHIN1	2.80747
NM_145655	GCNT2	2.80728
NM_133267	GSX2	2.80602
NM_032251	CCDC88B	2.80338
ENST00000321925	SLC14A1	2.80317
NM_016063	HDDC2	2.802
NM_003734	AOC3	2.80013
NM_002414	CD99	2.79757
NM_020182	PMEPA1	2.79743
NM_001393	ECM2	2.79727
NM_005194	CEBPB	2.79666
A_24_P940290	A_24_P940290	2.79643
NM_004073	PLK3	2.79558
THC1957945	THC1957945	2.79528
AK025909	AK025909	2.7935
NM_194298	SLC16A9	2.79325
NM_003956	CH25H	2.79131
AL050210	MALAT1	2.79114
NM_018363	C10orf59	2.79066
THC1848690	THC1848690	2.7891
NM_024693	ECHDC3	2.78735
A_24_P471242	A_24_P471242	2.78721
NM_024572	GALNT14	2.78582
NM_003385	VSNL1	2.78553
NM_178564	NRBP2	2.78523
AK074057	FLJ10357	2.78494
NM_002166	ID2	2.7828
A_24_P921957	A_24_P921957	2.77982
BC043592	FBXO30	2.77688
A_32_P27041	A_32_P27041	2.77629
NM_016542	MST4	2.77477
NM_144698	ANKRD35	2.77476
AB028952	SYNPO	2.77461
NM_021205	RHOU	2.77219
NM_031460	KCNK17	2.77166
AK054627	KLF8	2.76502
NM_022147	RTP4	2.76345
NM_153345	TMEM139	2.76263
AK096715	ANXA8	2.76245
NM_025179	PLXNA2	2.76243
AF400039	ST7OT1	2.76107
NM_002847	PTPRN2	2.75955
AJ420454	ZNF618	2.75666
NM_080430	SELM	2.75663
NM_004872	TMEM59	2.75539
NM_006105	RAPGEF3	2.75391
NM_001953	TYMP	2.75308
NM_007261	CD300A	2.75162
NM_000222	KIT	2.75035
BX648591	CNTN1	2.7499
A_32_P35256	A_32_P35256	2.74929
THC1912949	THC1912949	2.74928
THC1983360	THC1983360	2.74834
AK023854	OBSL1	2.74723
NM_004580	RAB27A	2.74639
A_24_P298179	A_24_P298179	2.74551
NM_022748	TNS3	2.74535
NM_003897	IER3	2.74518
NM_018460	ARHGAP15	2.74363
AK091818	GIMAP1	2.74286
NM_014762	DHCR24	2.74282
AB029025	LIMCH1	2.74277
NM_014314	DDX58	2.74221
A_24_P818378	A_24_P818378	2.74218
AK000119	ZSWIM6	2.74206
NM_000045	ARG1	2.74097
NM_001054	SULT1A2	2.7407
NM_004827	ABCG2	2.73957
NM_145740	GSTA1	2.73881
NM_006790	MYOT	2.73829
BT006751	CFLAR	2.73735
AK094413	RNF20	2.73646
NM_014465	SULT1B1	2.7354
X56841	HLA-E	2.73369
NM_152727	CPNE2	2.73353
XM_374010	LOC389033	2.73344
NM_005572	LMNA	2.73296
NM_003855	IL18R1	2.73284
NM_000640	IL13RA2	2.7328
NM_021076	NEFH	2.73214
NM_005139	ANXA3	2.72966
NM_014291	GCAT	2.72825
AY358804	TSPAN11	2.72726
NM_005531	IFI16	2.72624
A_32_P108387	A_32_P108387	2.72619
AL137722	VWA1	2.7257
NM_024336	IRX3	2.72521
NM_000245	MET	2.72463
NM_014601	EHD2	2.72429
NM_018054	ARHGAP17	2.72346
NM_138410	CMTM7	2.72239
ENST00000296879	ENST00000296879	2.72114
BC031660	LOC401097	2.72086
ENST00000246489	KNS2	2.72002
NM_032772	ZNF503	2.71899
NM_175571	GIMAP8	2.71804
AV741130	AV741130	2.71779
NM_015675	GADD45B	2.71665
NM_005601	NKG7	2.71648
NM_003652	CPZ	2.71645
NM_015907	LAP3	2.71382
NM_018013	SOBP	2.71325
AF086011	KCNQ1OT1	2.71293
NM_002927	RGS13	2.71284
NM_001710	CFB	2.71258
BC033590	MRC2	2.71199
NM_004776	B4GALT5	2.71133
NM_024701	ASB13	2.71055
NM_002006	FGF2	2.71045
AV723427	FLJ30594	2.71
BC011636	SSH2	2.70981
NM_178546	LOC339483	2.70802
NM_004726	REPS2	2.70481
NM_175063	C19orf63	2.70405
NM_000732	CD3D	2.70157
AK027693	MYADM	2.70051
NM_016232	IL1RL1	2.69991
AL834219	RORC	2.69874
NM_005686	SOX13	2.69832
NM_002298	LCP1	2.69828
BC016722	FAT3	2.6975
ENST00000330567	ENST00000330567	2.69616
NM_003971	SPAG9	2.69605
CD357906	SLC14A2	2.69503
NM_004056	CA8	2.69453
AK055742	LOC100131998	2.69421
NM_004462	FDFT1	2.69341
NM_030820	COL21A1	2.69337
A_23_P206741	A_23_P206741	2.6927
NM_015328	AHCYL2	2.69055
A_32_P78613	A_32_P78613	2.69044
NM_012331	MSRA	2.68842
NM_147156	SGMS1	2.68623
NM_004125	LOC552891	2.68602
NM_001290	LDB2	2.68236
NM_017526	LEPROT	2.68175
A_24_P686014	A_24_P686014	2.6809
AF119913	PRO3077	2.6802
NM_138801	GALM	2.67959
THC1968638	THC1968638	2.67895
NM_006820	IFI44L	2.67729
NM_004120	GBP2	2.67708
NM_006867	RBPMS	2.67688
NM_000559	HBG1	2.67612
BE910154	OCLN	2.67599
NM_016429	COPZ2	2.67316
NM_016593	CYP39A1	2.67194
Z24727	TPM1	2.67146
NM_015692	CPAMD8	2.67089
NM_002029	FPR1	2.67026
AK027843	GPR126	2.66906
NM_000820	GAS6	2.66877
ENST00000328006	ENST00000328006	2.66577
NM_003186	TAGLN	2.66401
NM_000047	ARSE	2.6623
NM_003062	SLIT3	2.66205
NM_000540	RYR1	2.65993
NM_030929	KAZALD1	2.65942
NM_000147	FUCA1	2.65856
AB075840	SHROOM1	2.65581
NM_005825	RASGRP2	2.65544
AK001336	ODZ3	2.65522
BC018638	RAMP2	2.65334
NM_032181	TMEM166	2.65292
NM_019007	ARMCX6	2.65268
NM_017752	TBC1D8B	2.65185
NM_016445	PLEK2	2.65089
NM_018222	PARVA	2.65041
NM_004034	ANXA7	2.6501
NM_000203	IDUA	2.64851
A_24_P562369	A_24_P562369	2.64719
NM_018192	LEPREL1	2.64694
K03200	p97 mRNA	2.64529
AF086130	FAM26F	2.64521
AB020686	ENPP4	2.64517
THC1977999	THC1977999	2.64234
NM_002356	MARCKS	2.64134
NM_001750	CAST	2.6399
M54927	PLP1	2.63751
NM_152328	ADSSL1	2.63692
NM_003553	OR1E1	2.63692
NM_170601	SIAE	2.63467
BC014851	LFNG	2.63381
NM_013241	FHOD1	2.63352
NM_001775	CD38	2.62929
THC1847203	THC1847203	2.6285
NM_000633	BCL2	2.62848
NM_006225	PLCD1	2.62826
AL137734	DKFZp586C0721	2.62781
AK026668	UHMK1	2.6276
NM_024659	GTDC1	2.62269
NM_004735	LRRFIP1	2.62159
A_32_P82671	A_32_P82671	2.62135
AK001072	FRMD4A	2.61993
AK130644	SLCO3A1	2.61965
AK023055	FLJ12993	2.61958
THC1991717	THC1991717	2.61828
NM_194072	HILS1	2.61791
NM_019885	CYP26B1	2.617
BQ432816	KNS2	2.6167
NM_001909	CTSD	2.6157
NM_001889	CRYZ	2.61469
AK024423	ATG16L2	2.61132
NM_014578	RHOD	2.60975
NM_005357	LIPE	2.60934
NM_030582	COL18A1	2.60791
NM_130468	CHST14	2.60741
THC1960799	THC1960799	2.60593
NM_014224	PGA5	2.6054
NM_024768	CCDC48	2.60411
NM_007194	CHEK2	2.60384
NM_015278	SASH1	2.60278
NM_017617	NOTCH1	2.6022
NM_020130	C8orf4	2.59843
NM_002889	RARRES2	2.59754
NM_018948	ERRFI1	2.59656
NM_000048	ASL	2.59606
NM_003567	BCAR3	2.59571
AL833755	C6orf89	2.5948
NM_015696	GPX7	2.59435
NM_022131	CLSTN2	2.592
NM_000521	HEXB	2.58942
NM_207335	KLHDC6	2.58856
NM_014745	FAM38A	2.58788
AB037863	EBF4	2.58625
AK125850	LOC100133036	2.58573
NM_006729	DIAPH2	2.58481
NM_005631	SMO	2.58267
NM_005682	GPR56	2.58247
NM_020179	C11orf75	2.58165
BC024007	CTBS	2.58104
THC1900702	THC1900702	2.58086
NM_006894	FMO3	2.57722
NM_000157	SCAMP3	2.57635
NM_005946	MT1A	2.5748
AK024488	FLJ21438	2.57379
NM_024815	NUDT18	2.57352
NM_005245	FAT	2.57096
U75330	NCAM2	2.56997
NM_003014	SFRP4	2.56669
THC1808001	THC1808001	2.56597
NM_014572	LATS2	2.56502
THC1871620	THC1871620	2.56492
THC1870056	THC1870056	2.56488
NM_005009	NME4	2.56473
NM_005239	ETS2	2.56399
AL832009	FILIP1	2.56388
NM_000876	IGF2R	2.56337
NM_014020	TMEM176B	2.56198
THC1820733	THC1820733	2.56052
U16307	GLIPR1	2.55994
NM_000120	EPHX1	2.55743
NM_018441	PECR	2.55591
THC1846992	THC1846992	2.55522
NM_001773	CD34	2.55418
NM_004669	CLIC3	2.55398
NM_017794	KIAA1797	2.55151
AB051437	SHANK3	2.55108
AB023152	MAN2B2	2.54821
NM_001549	IFIT3	2.54797
NM_024053	CENPM	2.54479
A_32_P75141	A_32_P75141	2.54282
THC1818281	THC1818281	2.54102
NM_006403	NEDD9	2.53948
NM_198525	KIF7	2.53927
NM_033086	FGD3	2.53854
AK022150	RNF152	2.5383
NM_020163	SEMA3G	2.53674
NM_004480	FUT8	2.5365
BM726874	LOC644538	2.53642
THC1902440	THC1902440	2.53578
AK057568	CA5B	2.53545
AF333487	KAZALD1	2.53517
NM_005429	VEGFC	2.53442
A_32_P162760	A_32_P162760	2.53411
NM_173714	NM_173714	2.53398
AK000161	C10orf26	2.53384
AK024362	LOC147650	2.53311
NM_004264	MED21	2.53033
AL833070	SH3PXD2A	2.52971
NM_024736	GSDMDC1	2.52917
NM_004308	ARHGAP1	2.52833
A_32_P32195	A_32_P32195	2.52805
A_23_P384355	A_23_P384355	2.52721
NM_006500	MCAM	2.52477
NM_005775	SORBS3	2.52393
NM_000460	THPO	2.52387
NM_024832	RIN3	2.52349
BC063022	PRSS23	2.52258
NM_022899	ACTR8	2.52256
NM_002069	GNAI1	2.52216
THC1992799	THC1992799	2.5215
NM_003461	ZYX	2.52126
NM_018986	SH3TC1	2.52056
AK021552	LOC399959	2.52027
THC1949997	THC1949997	2.51897
A_23_P147404	A_23_P147404	2.51864
NM_004169	SHMT1	2.51726
NM_019114	EPB41L4B	2.51626
NM_025228	TRAF3IP3	2.51626
NM_000229	LCAT	2.51594
NM_002104	GZMK	2.51553
NM_022908	NT5DC2	2.51477
NM_005770	SERF2	2.51476
THC1969330	THC1969330	2.51336
THC1992379	THC1992379	2.51309
NM_004587	RRBP1	2.51131
NM_005203	COL13A1	2.50803
NM_000920	PC	2.50707
BC016882	C22orf9	2.50634
AB014603	ATP2C2	2.50628
BC029424	LOC493869	2.50596
A_32_P38821	A_32_P38821	2.50495
NM_006949	STXBP2	2.50456
NM_001505	GPER	2.50335
NM_006471	MRCL3	2.50304
THC1835732	THC1835732	2.50264
AF086249	ITGB1	2.502
A_32_P6778	A_32_P6778	2.50081
