# Supplementary material for: A New Strategy to Identify and Annotate Human RPE-Specific Gene Expression
Source: PLoS One. 2010 May 7;5(5):e9341. doi: 10.1371/journal.pone.0009341 (PMC2866542; doi:10.1371/journal.pone.0009341)
Supplement: Text S3 — All genes with higher expression in the RPE than the choroid. List of all genes with expression levels 2.5 fold higher in RPE than in choroid (average). (0.11 MB XLS) [file pone.0009341.s003.xls]

## Sheet: Sheet1
Sequence Code	Primary Sequence Name	average FC RPE>chor based on three microarrays
NM_002900	RBP3	37.4333
NM_000329	RPE65	24.2013
NM_033066	MPP4	23.5012
NM_022726	ELOVL4	22.9589
NM_005459	GUCA1C	22.8216
NM_002602	PDE6G	21.7702
NM_002500	NEUROD1	20.0961
NM_004183	BEST1	19.5751
BC020867	SLC6A13	19.2615
BC042028	ITGB8	18.8834
NM_006269	RP1	18.7765
BX537393	GUCA1B	18.7185
NM_002597	PDC	18.6296
NM_019098	CNGB3	18.2772
NM_006017	PROM1	18.2733
NM_000322	PRPH2	17.8128
AK094523	HCN1	17.6357
AL713743	DKFZp761G0122	16.846
AK027250	HOOK1	16.7556
NM_005272	GNAT2	16.4175
NM_000326	RLBP1	16.118
NM_032744	C6orf105	16.0207
NM_000087	CNGA1	15.8299
NM_000350	ABCA4	15.8213
NM_020665	TMEM27	15.6751
AK126344	RWDD3	15.6032
BX537377	OPCML	15.4959
NM_006177	NRL	15.3469
AK093468	C1orf168	15.1147
NM_020373	TMEM16B	14.686
NM_004631	LRP8	14.574
NM_020116	FSTL5	14.4934
NM_000790	DDC	14.3092
AB032996	FAM40B	14.1801
NM_017522	LRP8	13.7646
NM_000172	GNAT1	13.4611
NM_014410	CLUL1	13.4331
NM_004727	SLC24A1	13.3716
NM_207391	RGS9BP	13.0207
NM_152666	PLD5	12.5751
NM_001719	BMP7	12.4551
NM_014249	NR2E3	12.3612
NM_006159	NELL2	12.2382
AB033015	ERMN	12.1881
NM_020708	SLC12A5	12.1659
BC029061	LOC145837	12.0795
NM_004312	ARR3	12.0781
NM_000409	GUCA1A	11.9374
NM_002921	RGR	11.6371
NM_000539	RHO	11.493
NM_001333	CTSL2	11.4319
THC1839330	THC1839330	11.3135
NM_002670	PLS1	11.2609
NM_206948	TRPM3	11.1449
NM_133497	KCNV2	11.0768
NM_199180	KIRREL2	10.687
NM_015460	MYRIP	10.457
NM_170720	KCNJ14	10.3974
NM_005906	MAK	10.3637
NM_002905	RDH5	10.3366
NM_145176	SLC2A12	10.318
NM_053277	CLIC6	10.3044
NM_139072	DNER	10.2492
NM_000743	CHRNA3	10.0376
NM_004789	LHX2	9.9713
NM_001917	DAO	9.95107
NM_004558	NRTN	9.90229
NM_003645	SLC27A2	9.82025
NM_006205	PDE6H	9.77684
NM_153289	DEFB119	9.75122
NM_198404	KCTD4	9.72338
NM_004207	SLC16A3	9.64787
NM_032649	CNDP1	9.61471
NM_003044	SLC6A12	9.56919
NM_152527	SLC16A14	9.55322
BX640902	KIAA0888	9.54028
BC026345	ERMN	9.51669
NM_025225	PNPLA3	9.41514
NM_016472	C14orf129	9.27129
AF288741	OSBP2	9.24675
NM_005075	SLCO1A2	9.11154
NM_022829	SLC13A3	9.07285
THC1809276	THC1809276	9.07091
NM_002544	OMG	9.06763
NM_033100	PCDH21	9.05831
AF131834	KIAA0953	9.0578
NM_016615	SLC6A13	9.04255
NM_134431	SLCO1A2	8.84353
NM_001438	ESRRG	8.75615
BC063301	HS3ST3B1	8.75383
NM_001975	ENO2	8.72318
BC018597	BC018597	8.59906
THC1848973	THC1848973	8.54264
NM_018407	LAPTM4B	8.48046
NM_020208	SLC6A20	8.47312
THC1934449	THC1934449	8.43601
NM_022142	ELSPBP1	8.34203
BM768581	BM768581	8.29419
NM_012113	CA14	8.27133
NM_014471	SPINK4	8.21095
AK097682	SERINC4	8.17979
THC1945795	THC1945795	8.16139
NM_005277	GPM6A	8.15633
AK096020	ESRRB	8.12321
NM_005148	UNC119	8.1171
NM_030774	OR51E2	8.10679
NM_152725	SLC39A12	8.06849
NM_004254	SLC22A8	8.01626
NM_138995	MYO3B	8.00493
NM_015888	HOOK1	7.9693
NM_004171	SLC1A2	7.94636
NM_000676	ADORA2B	7.9253
NM_005688	ABCC5	7.92504
NM_005097	LGI1	7.88208
NM_006671	SLC1A7	7.79533
NM_002968	SALL1	7.71272
THC1837331	THC1837331	7.68971
NM_022369	STRA6	7.64155
NM_002075	GNB3	7.61451
NM_174979	CCNK	7.5989
NM_018147	FAIM	7.59235
BG428517	CACNB2	7.56065
NM_003322	TULP1	7.53988
NM_182759	FAM19A3	7.52168
NM_172037	RDH10	7.51303
NM_138967	SCAMP5	7.49347
NM_004887	CXCL14	7.48048
NM_004744	LRAT	7.4658
A_23_P48325	A_23_P48325	7.46325
NM_021116	ADCY1	7.44861
NM_031313	ALPPL2	7.39956
BX538000	ALS2CR4	7.3853
NM_002522	NPTX1	7.37397
NM_004764	PIWIL1	7.3711
AK074780	ROBO2	7.35463
NM_014906	PPM1E	7.35311
NM_152443	RDH12	7.34455
NM_130766	SKIP	7.3088
NM_138462	ZMYND19	7.2694
NM_020882	COL20A1	7.2282
NM_012076	CRB1	7.22296
NM_021200	PLEKHB1	7.21248
NM_014907	FRMPD1	7.20557
THC1981445	THC1981445	7.15147
NM_152565	ATP6V0D2	7.14041
THC2004763	THC2004763	7.12838
NM_003012	SFRP1	7.10835
NM_152487	TMEM56	7.05526
A_24_P164815	A_24_P164815	7.04122
NM_000330	RS1	7.01773
A_32_P68205	A_32_P68205	7.01615
NM_001463	FRZB	6.98667
THC1881722	THC1881722	6.98309
NM_000189	HK2	6.92083
NM_001678	ATP1B2	6.91703
NM_174911	FAM84B	6.91499
NM_144620	LRRC39	6.91349
A_24_P654066	A_24_P654066	6.88504
AY007155	LOC439949	6.73521
BC034306	MMD2	6.72856
NM_001873	CPE	6.71269
NM_001823	CKB	6.67259
A_32_P71864	A_32_P71864	6.67248
NM_004598	SPOCK1	6.66238
BX647685	JDP2	6.62828
NM_017870	TMEM132A	6.54911
NM_025139	ARMC9	6.50362
NM_198469	C9orf18	6.49519
NM_019849	SLC7A10	6.48564
NM_001819	CHGB	6.48451
NM_032119	GPR98	6.46365
NM_005048	PTH2R	6.44663
THC1892166	THC1892166	6.42668
NM_000283	PDE6B	6.41506
ENST00000307507	ENST00000307507	6.41189
BC040619	LOC346887	6.39994
NM_014021	SSX2IP	6.38006
THC1820486	THC1820486	6.37967
AB018345	KIAA0802	6.35786
THC1911475	THC1911475	6.34951
NM_018245	OGDHL	6.33605
NM_002899	RBP1	6.33318
NM_016026	RDH11	6.33142
NM_021072	HCN1	6.32683
THC1880926	THC1880926	6.28783
NM_020859	SHROOM3	6.25717
A_32_P132827	A_32_P132827	6.22769
NM_018700	TRIM36	6.21473
AL834528	CAMSAP1	6.21102
NM_000067	CA2	6.20179
THC2008129	THC2008129	6.19271
BX101632	BX101632	6.19268
NM_013356	SLC16A8	6.19102
NM_006204	PDE6C	6.14498
NM_005079	TPD52	6.14006
AK094784	BMP7	6.109
AK056104	AK056104	6.10029
NM_018711	SVOP	6.08568
NM_032146	ARL6	6.06406
NM_138393	REEP6	6.04904
XM_373461	PCDH15	6.02924
NM_006516	SLC2A1	6.0208
NM_144979	RBM46	6.00293
NM_006239	PPEF2	6.0015
NM_021147	CCNO	6.00077
NM_001649	SHROOM2	5.98112
NM_021197	WFDC1	5.98004
NM_172364	CACNA2D4	5.95937
NM_058237	KIAA1622	5.95781
NM_031938	BCDO2	5.95431
NM_014640	TTLL4	5.91323
AB032952	SLC45A4	5.91143
NM_020918	GPAM	5.8914
NM_058168	GDEP	5.86925
THC1970019	THC1970019	5.8689
NM_015464	SOSTDC1	5.86178
NM_139174	ADAD2	5.84109
NM_152520	ZNF385B	5.84063
NM_006365	C1orf61	5.80343
THC1892753	THC1892753	5.79506
NM_016642	SPTBN5	5.76216
THC1807656	THC1807656	5.75713
NM_199136	C7orf46	5.75432
NM_014992	DAAM1	5.75395
NM_014226	RAGE	5.7466
NM_144569	SPOCD1	5.73604
NM_020693	DSCAML1	5.73471
NM_022742	CCDC136	5.72309
NM_000724	CACNB2	5.70708
NM_153015	TMEM74	5.70243
NM_014975	MAST1	5.67479
BC034424	HEXA	5.65661
A_32_P164503	A_32_P164503	5.65228
NM_002315	LMO1	5.62975
AK074149	PLCH2	5.60969
NM_001946	DUSP6	5.56623
BC042123	FLJ41649	5.56528
AK027566	RAB3IP	5.54581
NM_002615	SERPINF1	5.53266
NM_022169	ABCG4	5.52169
BC038183	CAMTA1	5.52136
NM_006209	ENPP2	5.52013
NM_001263	CDS1	5.51877
NM_000099	CST3	5.50446
NM_001900	CST5	5.49464
NM_004460	FAP	5.49456
NM_017594	DIRAS2	5.49401
NM_203327	SLC23A2	5.49303
THC1821705	THC1821705	5.48736
NM_003129	SQLE	5.46886
NM_013435	RAX	5.46663
AL122086	TIAM2	5.45615
AB011128	KIAA0556	5.43962
AK129833	TFPI2	5.4353
BG527520	LOC729338	5.43135
NM_017717	MUCDHL	5.42413
NM_080860	RSPH1	5.41118
NM_020418	PCBP4	5.40736
NM_004525	LRP2	5.39127
NM_148960	CLDN19	5.38408
NM_004770	KCNB2	5.37955
NM_001360	DHCR7	5.36687
NM_000149	FUT3	5.36466
A_24_P234871	A_24_P234871	5.34534
BC040180	LOC441351	5.31128
NM_000513	OPN1MW	5.30452
NM_003980	MAP7	5.29783
BC038799	PCDH21	5.26389
BC065522	VEGFA	5.26129
AK091593	LOC157627	5.25992
AL117599	CLCN3	5.25548
NM_006984	CLDN10	5.24513
NM_004615	TSPAN7	5.23214
NM_020990	CKMT1B	5.20288
A_32_P195255	A_32_P195255	5.19121
NM_003040	SLC4A2	5.18471
BC026313	MGC26087	5.18432
NM_006528	TFPI2	5.17572
ENST00000334770	ENST00000334770	5.16126
XM_376780	XM_376780	5.16012
BC037528	BC037528	5.1478
NM_144947	KLK11	5.11744
NM_017435	SLCO1C1	5.11012
NM_019053	EXOC6	5.10953
BC060818	SNAP91	5.10252
NM_031264	MUPCDH	5.093
THC1945824	THC1945824	5.08688
AB018258	ATP10B	5.08166
NM_015925	LSR	5.07158
NM_025245	PBX4	5.06848
NM_015161	ARL6IP1	5.06587
NM_152428	FRMPD2	5.06565
AK075186	SYDE2	5.06397
NM_031478	FAM57B	5.03627
THC1967593	THC1967593	5.02181
NM_001522	GUCY2F	5.00721
AK000796	C14orf129	5.00521
AY004867	TPM3	5.00313
AB011542	MEGF9	4.99961
BC026270	PDE4DIP	4.97192
NM_004599	SREBF2	4.96107
NM_019112	ABCA7	4.9553
BC043212	LOC402125	4.93436
NM_015238	WWC1	4.92729
AB042555	PDE4DIP	4.92026
THC1807616	THC1807616	4.90574
NM_024701	ASB13	4.90501
NM_022114	PRDM16	4.90494
NM_001793	CDH3	4.89202
NM_002526	NT5E	4.885
AB023148	PHLPPL	4.87589
NM_000091	COL4A3	4.86121
NM_138803	CCDC148	4.85991
A_24_P714707	A_24_P714707	4.85561
NM_001297	CNGB1	4.85499
NM_147161	ACOT11	4.83282
NM_002547	OPHN1	4.81262
BC038757	NEDD9	4.8114
NM_020873	LRRN1	4.80207
NM_033124	CCDC65	4.798
NM_153244	C10orf111	4.79561
NM_030796	ECOP	4.79254
ENST00000238875	ENST00000238875	4.78929
NM_018712	ELMOD1	4.78869
AK124946	DPF3	4.76522
BM921567	BM921567	4.76039
AF318359	RNF213	4.75738
NM_000187	HGD	4.73486
AK123340	MTAP6	4.72696
AK023802	LOC390595	4.7239
NM_014181	HSPC159	4.72194
THC2003836	THC2003836	4.69676
NM_022087	GALNT11	4.69225
AB018254	KBTBD11	4.68584
NM_032726	PLCD4	4.6832
NM_004576	PPP2R2B	4.6816
AF161441	LOC284422	4.672
BM547933	BM547933	4.6702
AK123728	RAB3IP	4.66875
BC015980	LOC129881	4.66564
A_32_P168756	A_32_P168756	4.66062
NM_031429	RTBDN	4.65295
NM_006063	KBTBD10	4.64255
AK096866	YPEL2	4.64101
NM_182470	PKM2	4.63881
THC1977893	THC1977893	4.62849
NM_020804	PACSIN1	4.60659
AL713706	DPYSL5	4.60576
AL390129	ATP8A2	4.59972
NM_020061	OPN1LW	4.59908
NM_006574	CSPG5	4.59541
AF086547	AF086547	4.5943
THC1882496	THC1882496	4.58755
A_24_P307126	A_24_P307126	4.58174
BC042034	C7orf46	4.57282
NM_153011	FLJ30594	4.57207
NM_033056	PCDH15	4.56983
AK123438	SNAP23	4.56489
AK055302	AK055302	4.56406
AF363068	C18orf50	4.56143
XM_084868	TSPAN19	4.55855
NM_006257	PRKCQ	4.55189
NM_000929	PLA2G5	4.54566
NM_173515	CNKSR3	4.53415
NM_003015	SFRP5	4.52988
THC1991379	THC1991379	4.52491
NM_004574	sep-04	4.51088
NM_178557	NAT8L	4.49521
AK056991	LYRM7	4.48802
NM_016194	GNB5	4.48571
NM_138342	GLB1L2	4.47519
AK022293	CTSD	4.47022
NM_020132	AGPAT3	4.46886
AK025772	RABL3	4.4652
NM_178857	RP1L1	4.43151
NM_007023	RAPGEF4	4.42441
THC1992091	THC1992091	4.42337
BC060847	PARD6B	4.42331
NM_014637	MTFR1	4.41621
XM_373972	XM_373972	4.41374
NM_023943	TMEM108	4.41338
NM_005183	CACNA1F	4.40108
XM_373894	LOC388752	4.39652
NM_004101	F2RL2	4.39504
A_24_P929650	A_24_P929650	4.39402
A_24_P109661	A_24_P109661	4.39121
NM_020386	HRASLS	4.38244
NM_003179	SYP	4.37074
NM_012429	SEC14L2	4.36625
NM_004929	CALB1	4.36544
NM_014333	CADM1	4.3634
NM_138440	VASN	4.35677
NM_130810	DYX1C1	4.35665
BC036503	SFRP1	4.35434
A_24_P384422	A_24_P384422	4.35408
NM_030814	C9orf45	4.33876
A_24_P384239	A_24_P384239	4.33227
AK126976	AK126976	4.32879
NM_014278	HSPA4L	4.32364
NM_002545	OPCML	4.3064
NM_198353	KCTD8	4.28163
NM_019844	SLCO1B3	4.2737
A_24_P174353	A_24_P174353	4.26984
AK055418	AK055418	4.26772
NM_005504	BCAT1	4.26282
NM_002210	ITGAV	4.25494
A_24_P839075	A_24_P839075	4.24692
NM_144669	GLT1D1	4.24677
AK096192	SPOCD1	4.24643
AK124901	SLC16A12	4.24262
NM_006101	NDC80	4.22785
THC1818601	THC1818601	4.22783
NM_004965	HMGN1	4.20444
NM_006633	IQGAP2	4.20004
NM_020777	SORCS2	4.19592
NM_014969	WDR47	4.19069
NM_053024	PFN2	4.17412
NM_031989	PCBP2	4.1689
BC008094	RGR	4.16874
AK125198	C1orf168	4.16365
AK025336	MYO5B	4.15066
AK098362	ATP6V0E2	4.14539
XM_211339	LOC284120	4.14225
NM_032291	SGIP1	4.13885
NM_000883	IMPDH1	4.13099
A_24_P75994	A_24_P75994	4.13026
NM_024830	LPCAT1	4.12665
BC033513	BC033513	4.12658
NM_015645	C1QTNF5	4.11941
NM_198543	MGC35434	4.09703
AK095359	LOC221362	4.09392
BC017503	CDR2	4.07642
ENST00000283946	FBXO36	4.06916
NM_006198	PCP4	4.06741
NM_000170	GLDC	4.06598
NM_024911	GPR177	4.05909
NM_014373	GPR160	4.05903
NM_172350	CD46	4.05355
AB007876	LRRTM2	4.05343
AL834189	VPS37A	4.0522
A_24_P383751	A_24_P383751	4.04535
NM_020789	IGSF9	4.04508
AL832535	LOC157627	4.0437
BC019064	FAM40B	4.03744
NM_182610	SAMD7	4.03402
NM_017577	GRAMD1C	4.03043
NM_003625	PPFIA2	4.02215
NM_012410	SEZ6L2	4.01339
NM_181654	CPLX4	4.01236
AL832919	AGPAT3	4.00931
THC1955721	THC1955721	3.99685
XM_375261	LOC400452	3.996
NM_000224	KRT18	3.98685
NM_178499	CCDC60	3.9829
AB039791	ARP11	3.97742
NM_005165	ALDOC	3.97283
THC1933626	THC1933626	3.97243
NM_014914	CENTG2	3.96892
A_32_P46700	A_32_P46700	3.96746
NM_173711	NM_173711	3.96065
NM_013243	SCG3	3.9593
AB033040	RNF150	3.95573
NM_001202	BMP4	3.949
NM_004910	PITPNM1	3.94081
AL137273	DKFZP434I0714	3.93377
NM_005584	MAB21L1	3.92688
NM_152891	PRSS33	3.92617
AL136545	TRPM3	3.92572
A_24_P80571	A_24_P80571	3.92137
AK124251	LHFPL3	3.92111
NM_145735	ARHGEF7	3.91474
NM_006745	SC4MOL	3.91278
NM_032644	PPARA	3.90498
NM_015678	NBEA	3.9026
AK024263	SLC38A1	3.89885
BC016329	LOC729082	3.89533
NM_016931	NOX4	3.89084
NM_003379	EZR	3.89072
NM_005348	HSP90AA1	3.88191
AL834520	C20orf112	3.88105
AB044805	PFKFB2	3.87856
AB007880	SEC14L5	3.87719
A_32_P127492	A_32_P127492	3.87523
NM_001298	CNGA3	3.87515
NM_001909	CTSD	3.87238
NM_173039	AQP11	3.87225
Y10152	CRHR2	3.87013
NM_018092	NETO2	3.86791
NM_144634	LYZL4	3.84693
AB058771	ARMC9	3.84329
AY040090	C21orf15	3.84004
NM_020341	PAK7	3.83901
NM_006080	SEMA3A	3.83882
AB020651	ZNF365	3.83836
BC037849	PPP1R9A	3.83488
XM_374017	LOC389059	3.82998
A_24_P186746	A_24_P186746	3.82901
NM_153211	C18orf17	3.8287
NM_001642	APLP2	3.82849
AL137451	LRRC4B	3.82778
A_24_P315405	A_24_P315405	3.81884
NM_052892	PKD1L2	3.81524
NM_024019	NEUROG2	3.81411
NM_007207	DUSP10	3.80267
BC009078	C16orf74	3.79835
THC1958080	THC1958080	3.79248
NM_003269	NR2E1	3.78926
AB033026	PLEKHH1	3.78886
THC1916087	THC1916087	3.78313
NM_004559	YBX1	3.77009
ENST00000256969	ENST00000256969	3.76916
THC1992165	THC1992165	3.75933
BI090438	BI090438	3.75767
NM_002098	GUCA1B	3.75058
NM_181795	PKIB	3.74862
BC030123	LOC441461	3.7455
A_24_P246863	A_24_P246863	3.73634
NM_003165	STXBP1	3.73525
NM_172082	CAMK2B	3.73354
NM_000786	CYP51A1	3.7322
NM_004265	FADS2	3.73148
THC2003508	THC2003508	3.73092
ENST00000222690	H2AFV	3.72994
NM_004627	WRB	3.72791
A_32_P77369	A_32_P77369	3.72739
A_32_P209669	A_32_P209669	3.72642
NM_032594	INSM2	3.72604
NM_004366	CLCN2	3.69342
A_32_P112546	A_32_P112546	3.69299
NM_004644	AP3B2	3.6906
AK097804	C20orf112	3.68277
A_24_P349580	A_24_P349580	3.68257
NM_005426	TP53BP2	3.67897
AL512686	GNAO1	3.66768
NM_001792	CDH2	3.66527
ENST00000309081	ENST00000309081	3.66502
A_24_P358406	A_24_P358406	3.65859
NM_020184	CNNM4	3.65751
NM_014365	HSPB8	3.65518
ENST00000330930	ENST00000330930	3.65429
NM_005016	PCBP2	3.65269
NM_181786	HKR1	3.64603
NM_015074	KIF1B	3.63932
NM_024025	DUSP26	3.63666
AF346307	FAM138B	3.63288
NM_012309	SHANK2	3.63009
NM_022747	NM_022747	3.62898
THC1870119	THC1870119	3.62442
NM_015256	ACSL6	3.61522
A_23_P122650	A_23_P122650	3.61273
NM_005558	LAD1	3.61171
NM_133467	CITED4	3.60468
NM_153201	HSPA8	3.60232
BC015929	NR1D2	3.60018
NM_022102	C6orf79	3.59983
NM_005627	SGK1	3.59859
ENST00000320517	ENST00000320517	3.59463
NM_031846	MAP2	3.58785
NM_030615	KIF25	3.57825
AB028992	PLCH1	3.57442
NM_004772	C5orf13	3.56677
NM_173808	NEGR1	3.56314
A_32_P167111	A_32_P167111	3.54759
AK125162	RORB	3.54596
NM_021962	ABR	3.54105
AB040890	PITPNM2	3.53442
ENST00000312655	ENST00000312655	3.53261
THC1826626	THC1826626	3.52984
NM_152496	MANEAL	3.52954
NM_004067	CHN2	3.52389
XM_209489	LOC285141	3.51896
NM_014224	PGA5	3.51044
NM_004434	EML1	3.49992
NM_014038	BZW2	3.4985
BC038972	ZNF467	3.49787
NM_153046	TDRD9	3.49556
AK026843	CCDC90A	3.49536
A_32_P136063	A_32_P136063	3.49439
THC1808197	THC1808197	3.49383
BQ188373	HCN1	3.48817
NM_173708	NM_173708	3.48634
NM_004362	CLGN	3.48521
BC012203	FAM71E1	3.48223
NM_002629	PGAM1	3.48038
BC000525	GOT2	3.47964
NM_003236	TGFA	3.47796
NM_001728	BSG	3.47626
NM_018257	PCMTD2	3.47539
NM_002627	PFKP	3.47234
NM_015544	TMEM98	3.47171
NM_020366	RPGRIP1	3.46946
AK095492	HMGCS1	3.46302
AK057762	TDH	3.46187
NM_019027	RBM47	3.45978
AF316855	LOC727751	3.45709
NM_032589	DSCR8	3.45485
NM_031463	HSDL1	3.451
NM_024945	RMI1	3.43305
NM_173672	PPIL6	3.42725
NM_021129	PPA1	3.42628
A_23_P73096	A_23_P73096	3.42532
NM_207443	FLJ45244	3.42504
AK123483	AK123483	3.41994
AK021820	GOLGA1	3.41877
NM_000142	FGFR3	3.41832
AF305816	LOC100132990	3.40915
A_24_P230466	A_24_P230466	3.40136
NM_006088	TUBB2C	3.39888
NM_003320	TUB	3.38885
AB058699	PHYHIPL	3.38813
A_32_P166653	A_32_P166653	3.37945
NM_007331	WHSC1	3.37823
AB014607	ACOT11	3.37689
AL136578	TMEM108	3.37431
NM_080685	PTPN13	3.37155
AK022893	AK022893	3.36279
NM_022443	MLF1	3.35954
A_32_P173744	A_32_P173744	3.35602
NM_001338	CXADR	3.3547
NM_006033	LIPG	3.34826
XM_373489	LOC387746	3.34387
NM_145720	TIGD4	3.33993
NM_004694	SLC16A6	3.33675
NM_032013	NDRG3	3.33473
J05272	IMPDH1	3.33379
AL137527	LRCH3	3.33079
A_32_P212654	A_32_P212654	3.32858
THC1858993	THC1858993	3.32515
NM_020927	KIAA1576	3.32485
NM_003586	DOC2A	3.32447
AB020644	ACSL6	3.32417
NM_004252	SLC9A3R1	3.32232
BC041366	USP2	3.32136
A_24_P600622	A_24_P600622	3.32066
NM_001902	CTH	3.31454
NM_013267	GLS2	3.31316
NM_001562	IL18	3.31077
NM_030812	ACTL8	3.30633
NM_198530	MXRA7	3.30242
AB033072	LRFN2	3.30091
A_24_P928830	A_24_P928830	3.30048
AL832525	SLC4A10	3.299
NM_031498	GNGT2	3.29833
NM_018219	CCDC87	3.29593
ENST00000326082	ENST00000326082	3.2912
NM_016353	ZDHHC2	3.28706
NM_015170	SULF1	3.28514
ENST00000331233	ENST00000331233	3.2818
NM_004272	HOMER1	3.2782
NM_006178	NSF	3.27302
A_32_P132276	A_32_P132276	3.27291
ENST00000327707	ENST00000327707	3.26955
NM_002080	GOT2	3.26143
THC1827349	THC1827349	3.25754
A_32_P226525	A_32_P226525	3.25743
NM_000362	TIMP3	3.25207
AL833927	KIAA1543	3.25026
AK057591	DGKE	3.24639
NM_198443	NRN1L	3.24099
THC1998671	THC1998671	3.23729
AB082527	ACBD5	3.2363
ENST00000311201	ENST00000311201	3.23413
NM_000346	SOX9	3.23249
NM_144966	FREM1	3.22955
NM_000858	GUK1	3.22537
BC033925	SHC1	3.22516
ENST00000312441	ENST00000312441	3.22168
AK025613	STRBP	3.21999
NM_138362	FAM104B	3.21877
AL834372	GPR137C	3.21035
NM_003558	PIP5K1B	3.20543
NM_007070	GLMN	3.2006
AB011117	SIPA1L3	3.19801
NM_005891	ACAT2	3.19473
ENST00000331619	ENST00000331619	3.19354
NM_006224	PITPNA	3.19282
NM_014677	RIMS2	3.19279
NM_001352	DBP	3.1909
NM_002657	PLAGL2	3.18876
ENST00000300478	ENST00000300478	3.18803
A_32_P138586	A_32_P138586	3.18654
NM_006317	BASP1	3.18486
NM_030954	RNF170	3.18338
NM_024719	GRTP1	3.18226
AK131031	LOC440356	3.17581
AB007884	ARHGEF9	3.17529
BC015977	BC015977	3.17347
AK096022	LOC286025	3.17241
AK055750	LOC153934	3.17033
NM_002398	MEIS1	3.16953
AF073518	SERF1A	3.16691
NM_005166	APLP1	3.16425
NM_198504	PAQR9	3.16318
THC1998784	THC1998784	3.15682
THC1920651	THC1920651	3.15505
NM_024554	PGBD5	3.15183
ENST00000319091	ENST00000319091	3.15009
NM_002252	KCNS3	3.1499
THC1848353	THC1848353	3.14987
AY358623	LYPD6	3.14949
XM_373351	LOC392473	3.14751
AB032966	TTC7A	3.13982
NM_004267	CHST2	3.13793
NM_001682	ATP2B1	3.13778
NM_032753	RAX2	3.13268
NM_181644	MFSD4	3.13266
NM_015720	PODXL2	3.13246
NM_005397	PODXL	3.12599
NM_182578	THEM5	3.12375
A_24_P247454	A_24_P247454	3.12149
NM_007374	SIX6	3.12133
NM_018469	TEX2	3.12018
NM_138415	PHF21B	3.11848
NM_144962	PEBP4	3.11806
NM_000260	MYO7A	3.11802
NM_001497	B4GALT1	3.11512
AB040955	KIAA1522	3.10359
NM_078487	CDKN2B	3.09952
NM_021179	C1orf114	3.09914
AB002349	RALGPS1	3.09153
BC038240	NKAPL	3.08996
ENST00000329988	ENST00000329988	3.08916
NM_006426	DPYSL4	3.08888
NM_025045	BAIAP2L2	3.08681
NM_198283	EGFL11	3.08636
NM_175058	PLEKHA7	3.08462
BC000297	HMGCS1	3.08456
NM_004210	NEURL	3.08361
THC1957545	THC1957545	3.08146
NM_170721	MSI2	3.07553
A_24_P161733	A_24_P161733	3.07516
AF075063	AF075063	3.07434
XM_290732	RNF157	3.07193
AK000364	CHD7	3.07089
THC1910438	THC1910438	3.06979
AK123264	AK123264	3.06812
NM_003051	SLC16A1	3.0673
NM_014737	RASSF2	3.06589
NM_021159	RAP1GDS1	3.06318
A_24_P264293	A_24_P264293	3.06291
A_24_P470809	A_24_P470809	3.06148
NM_020844	C8orf79	3.06039
AK024144	FLJ14082	3.0582
NM_032536	NTNG2	3.0558
NM_014318	NM_014318	3.05478
THC1959086	THC1959086	3.05298
NM_002150	HPD	3.05131
NM_018307	RHOT1	3.0482
NM_005135	SLC12A6	3.04679
NM_181643	C1orf88	3.04665
A_24_P493005	A_24_P493005	3.04634
THC1981627	THC1981627	3.03969
NM_177987	TUBB8	3.03363
A_24_P247233	A_24_P247233	3.03171
NM_080607	VSTM2L	3.0306
NM_004970	IGFALS	3.02883
A_23_P216071	A_23_P216071	3.02638
AJ420543	AJ420543	3.02575
NM_014042	C11orf51	3.02558
NM_173624	FLJ40504	3.02555
ENST00000332925	ENST00000332925	3.01966
NM_014944	CLSTN1	3.01772
NM_020478	ANK1	3.01537
A_24_P187174	A_24_P187174	3.01276
A_24_P118411	A_24_P118411	3.01127
NM_173713	NM_173713	3.01044
BC035106	DNAJC3	3.0082
THC1892477	THC1892477	3.00615
NM_080836	STK35	3.00562
NM_007009	ZPBP	3.00266
NM_017923	MARCH1	2.99969
NM_005132	REC8	2.99855
BM931771	FAM123C	2.99543
AK096715	ANXA8	2.9921
NM_016464	TMEM138	2.98932
NM_177968	PPM1B	2.98869
NM_024095	ASB8	2.98683
NM_021728	OTX2	2.98497
NM_020345	NKIRAS1	2.98236
NM_194293	XIRP1	2.98038
NM_175874	C12orf60	2.97947
NM_000948	PRL	2.9787
NM_006841	SLC38A3	2.97732
NM_032262	TMEM191A	2.9754
NM_015239	AGTPBP1	2.97486
NM_007011	ABHD2	2.97234
ENST00000332292	ENST00000332292	2.97188
NM_021021	SNTB1	2.96859
AK055102	RAB6B	2.96833
AK091467	RNF157	2.96792
NM_207320	OTUD6A	2.9645
THC1881984	THC1881984	2.959
NM_016339	RAPGEFL1	2.95723
AK026697	CDS1	2.95393
AB032981	PAIP2B	2.95144
A_24_P332151	A_24_P332151	2.95118
NM_015481	ZNF385A	2.94851
NM_207335	KLHDC6	2.94848
NM_014290	TDRD7	2.94729
NM_002601	PDE6D	2.94357
NM_032439	PHYHIPL	2.94297
NM_006456	ST6GALNAC2	2.94248
NM_206933	USH2A	2.94154
A_24_P247303	A_24_P247303	2.94108
AK026372	KIAA1718	2.94059
NM_002046	GAPDH	2.94023
NM_002074	GNB1	2.93761
AB020702	KIAA0895	2.93363
THC1952994	THC1952994	2.93342
A_24_P594293	A_24_P594293	2.93089
BC036480	LOC645323	2.9301
NM_004565	PEX14	2.92957
ENST00000328614	ENST00000328614	2.92789
A_23_P71635	A_23_P71635	2.9268
NM_016231	NLK	2.92678
NM_002383	MAZ	2.92403
NM_017641	KIF21A	2.91517
ENST00000316797	ENST00000316797	2.91289
NM_014476	PDLIM3	2.91247
NM_006761	YWHAE	2.90454
NM_153371	LNX2	2.90397
AB029030	KIAA1107	2.90397
NM_144704	AIFM3	2.90343
AL353936	PSD3	2.90044
THC1991057	THC1991057	2.9002
BG283145	KIAA1549	2.8987
NM_152709	STOX1	2.89636
NM_004535	MYT1	2.89233
NM_013402	FADS1	2.89097
NM_003376	VEGFA	2.89023
NM_032727	INA	2.89019
NM_152359	CPT1C	2.88731
BC037983	LOC286505	2.8871
AL359062	COL8A1	2.88709
THC1957944	THC1957944	2.88578
AK025511	ATP11A	2.87425
AL122120	CCDC39	2.87126
NM_153331	KCTD6	2.87081
AK098076	ATP1A4	2.86984
AK000939	LOC286272	2.86718
ENST00000330461	ENST00000330461	2.86525
BX648958	KSR2	2.86058
BC031041	IQCH	2.8582
NM_032490	C14orf142	2.85808
NM_173498	NM_173498	2.85721
NM_032483	PPAPDC1B	2.85636
BC036550	LOC650392	2.84752
NM_022353	OSGEPL1	2.84742
NM_005949	MT1F	2.84563
NM_004321	KIF1A	2.83915
AF119876	PRO2325	2.839
NM_022912	REEP1	2.83841
BM930307	ARL9	2.83509
NM_144588	ZFYVE27	2.8327
AY033611	AY033611	2.83234
NM_018098	ECT2	2.83082
NM_020532	RTN4	2.82614
NM_018898	PCDHAC1	2.8249
NM_003896	ST3GAL5	2.82434
AB032989	AMIGO1	2.82343
ENST00000265087	STC2	2.82178
NM_002537	OAZ2	2.82099
NM_152388	ALS2CR4	2.82069
AL080082	AL080082	2.81988
NM_178140	PDZD2	2.81742
NM_002592	PCNA	2.81582
AL050013	DAAM1	2.81515
BC022980	LOC202451	2.81478
ENST00000329682	ENST00000329682	2.81443
NM_000210	ITGA6	2.81408
NM_182634	FLJ36166	2.81137
THC2002330	THC2002330	2.80361
AB040929	CNTN3	2.80264
NM_004508	IDI1	2.80166
THC1911551	THC1911551	2.80069
NM_005063	SCD	2.8
NM_003009	SEPW1	2.79907
AB037766	CC2D2A	2.79786
BC028301	C18orf56	2.79264
A_32_P201107	A_32_P201107	2.79202
NM_017429	BCMO1	2.79172
NM_000060	BTD	2.78864
A_24_P203976	A_24_P203976	2.7871
AK054756	FLJ30194	2.7841
NM_032263	IQCG	2.78371
NM_201629	TJP2	2.78353
NM_013407	DHPS	2.78212
NM_018972	GDAP1	2.78142
AB006622	KIAA0284	2.77961
BQ188770	BQ188770	2.77918
AK124299	PPM1A	2.77896
AA398956	LOC339804	2.77482
BC027909	C1orf145	2.7745
THC1958379	THC1958379	2.7723
NM_030969	TMEM14B	2.76973
AJ000522	DNAH17	2.76892
NM_016127	TMEM66	2.76823
NM_207446	LOC400451	2.76801
BC044863	LOC400740	2.76095
NM_015896	ZMYND10	2.76094
ENST00000244221	ENST00000244221	2.7598
NM_000180	GUCY2D	2.75895
NM_004249	RAB28	2.75831
NM_020792	AADACL1	2.75499
THC1901760	THC1901760	2.75486
NM_152332	TC2N	2.75362
NM_145054	WDR16	2.75262
NM_203446	SYNJ1	2.74887
BC038747	MXRA7	2.74702
AF116691	MAN2A2	2.74634
NM_003216	TEF	2.74466
NM_003651	CSDA	2.74014
NM_006992	LRRC23	2.73899
A_24_P792988	A_24_P792988	2.73764
AK094044	LONRF2	2.73658
NM_004860	FXR2	2.73609
BC037919	LOC441801	2.7343
NM_181265	WDR17	2.73268
NM_032829	C12orf34	2.73247
NM_004536	NAIP	2.73241
BC038114	ST6GALNAC2	2.73162
A_24_P306704	A_24_P306704	2.73043
A_24_P161827	A_24_P161827	2.72951
NM_032647	CBX2	2.72896
NM_174912	FAAH2	2.72848
NM_004046	ATP5A1	2.72479
NM_006352	ZNF238	2.72443
NM_005723	TSPAN5	2.72365
H71082	YTHDC2	2.72352
ENST00000290943	ENST00000290943	2.72282
NM_014659	HISPPD2A	2.72131
BC022792	VPRBP	2.71841
AF173894	FAM149A	2.71709
NM_006491	NOVA1	2.71598
AF042838	MAP3K1	2.71577
AK022251	QRSL1	2.71544
A_24_P153363	A_24_P153363	2.7098
A_32_P34372	A_32_P34372	2.70848
AB075838	KIAA1958	2.70841
AK123150	AK123150	2.70803
ENST00000329649	ENST00000329649	2.70731
BC015334	ABCC5	2.70623
THC2003576	THC2003576	2.70175
NM_015310	PSD3	2.7
NM_003706	PLA2G4C	2.69627
A_24_P400970	A_24_P400970	2.69585
NM_018000	MREG	2.69424
NM_004866	SCAMP1	2.69382
ENST00000276938	ENST00000276938	2.69187
NM_032944	STK31	2.69056
NM_181533	ABHD12B	2.68981
NM_052947	ALPK2	2.68949
NM_005357	LIPE	2.68826
NM_020659	TTYH1	2.68753
A_32_P101195	A_32_P101195	2.68663
AK074719	ERCC6L	2.68636
D86984	LRRC8B	2.68514
NM_022745	ATPAF1	2.68465
NM_052832	SLC26A7	2.68423
NM_004311	ARL3	2.68141
THC1947748	THC1947748	2.68129
NM_018947	CYCS	2.68094
NM_176824	BBS7	2.67975
A_24_P341546	A_24_P341546	2.67827
NM_030781	COLEC12	2.67641
NM_018362	LIN7C	2.67582
NM_000194	HPRT1	2.67546
AB051482	FHOD3	2.67529
NM_182903	KIF9	2.66791
A_24_P255954	A_24_P255954	2.66781
BM716109	C8orf79	2.66692
BC009069	PPARA	2.66556
XM_166090	PLAC9	2.66519
NM_152681	FLJ38482	2.66246
AF132203	LOC100133188	2.66181
THC1968478	THC1968478	2.6618
THC1946580	THC1946580	2.66058
NM_006949	STXBP2	2.65983
NM_033229	TRIM15	2.65909
A_24_P383660	A_24_P383660	2.659
NM_152775	CCDC110	2.65755
AK074041	DNAJC5	2.65726
NM_022463	NXN	2.6559
NM_147171	AKAP9	2.65362
NM_144576	COQ10A	2.65308
NM_030920	ANP32E	2.65281
THC1885307	THC1885307	2.65259
NM_022469	GREM2	2.6514
THC1809069	THC1809069	2.65063
NM_016328	GTF2IRD1	2.65034
BC026226	HSPA14	2.65017
A_32_P413671	A_32_P413671	2.6477
A_32_P230138	A_32_P230138	2.64697
NM_001151	SLC25A4	2.64395
A_24_P418216	A_24_P418216	2.64028
NM_030792	GDPD5	2.63868
A_24_P7750	A_24_P7750	2.6383
NM_022456	RAB3IP	2.63828
AK024346	LOC153346	2.63689
AK074077	SDK1	2.63578
NM_153646	SLC24A4	2.63528
NM_003458	BSN	2.6345
NM_016337	EVL	2.6344
A_24_P328045	A_24_P328045	2.63148
A_24_P464580	A_24_P464580	2.6294
NM_006465	ARID3B	2.62767
BC045634	PCYT1B	2.62388
NM_001683	ATP2B2	2.62331
AK092094	SLC25A5	2.62233
AK095688	CCDC66	2.62148
AL137571	MGC27085	2.62115
NM_144610	FLJ25006	2.62092
AB011092	ADCY9	2.61871
NM_020944	GBA2	2.6184
AF086413	MCF2L	2.61341
A_24_P767725	A_24_P767725	2.61255
AB051506	GRIP2	2.6105
NM_030758	OSBP2	2.60621
NM_024557	RIC3	2.60468
AK024473	SNX29	2.60404
NM_013363	PCOLCE2	2.60404
NM_153345	TMEM139	2.60214
AK094609	EFHC1	2.60035
AB033103	DENND2A	2.59987
NM_004790	SLC22A6	2.59952
ENST00000335078	ENST00000335078	2.59833
NM_025084	FLJ22795	2.59821
THC2002420	THC2002420	2.59781
NM_182530	C12orf28	2.59706
THC1847553	THC1847553	2.59633
NM_006056	NMUR1	2.59255
NM_017515	SLC35F2	2.59235
NM_032445	MEGF11	2.59173
A_24_P471242	A_24_P471242	2.59151
NM_020947	KIAA1609	2.59126
NM_181726	ANKRD37	2.59076
AK055659	TSPAN5	2.59028
BC041898	SOX2OT	2.59004
NM_152484	ZNF569	2.58921
BC065232	C22orf16	2.58754
BX647764	LOC729082	2.5871
NM_032780	TMEM25	2.58671
AB018306	IQSEC1	2.58635
NM_144644	SPATA4	2.58615
A_24_P229726	A_24_P229726	2.58582
ENST00000332498	ENST00000332498	2.58446
NM_000158	GBE1	2.5837
NM_001889	CRYZ	2.58217
AK091541	FLJ34222	2.58097
NM_005000	NDUFA5	2.57853
NM_017412	FZD3	2.57827
NM_006016	CD164	2.5768
BC015133	MRPL50	2.57649
AL833081	YOD1	2.56879
BE727532	BE727532	2.56854
NM_053279	C8orf13	2.56703
AK057805	FLJ25076	2.56676
ENST00000332794	ENST00000332794	2.56607
NM_002631	PGD	2.56548
BC033025	PPAPDC1B	2.56492
AF118069	PRO1600	2.56488
NM_199295	APITD1	2.56454
NM_002273	KRT8	2.56415
XM_372470	XM_372470	2.5635
NM_022151	MOAP1	2.56327
ENST00000331625	ENST00000331625	2.55851
A_24_P367109	A_24_P367109	2.55848
NM_012074	DPF3	2.5572
NM_016247	IMPG2	2.55682
NM_002775	HTRA1	2.55623
NM_031953	SNX25	2.55492
NM_024698	SLC25A22	2.55241
A_32_P41698	A_32_P41698	2.55061
THC1806017	THC1806017	2.55021
A_24_P846755	A_24_P846755	2.54995
NM_016395	PTPLAD1	2.54969
NM_006122	MAN2A2	2.54913
NM_006451	PAIP1	2.54891
NM_014884	SFRS14	2.54868
NM_002073	GNAZ	2.54761
NM_152341	PAQR4	2.54736
NM_015725	RDH8	2.54686
NM_004319	ASTN1	2.54545
NM_005518	HMGCS2	2.5453
NM_019114	EPB41L4B	2.54525
NM_194325	ZNF30	2.54523
AK096154	AK096154	2.54438
U68494	SLC30A1	2.54111
NM_003248	THBS4	2.54081
AK055226	KIAA1486	2.54041
AK097787	LRRC62	2.53628
NM_012415	RAD54B	2.536
THC1998437	THC1998437	2.53345
NM_030627	CPEB4	2.53333
THC1952082	THC1952082	2.53236
NM_018708	FEM1A	2.53054
NM_014909	VASH1	2.5298
A_24_P324074	A_24_P324074	2.52969
AF356877	ACAT2	2.52928
A_24_P843309	A_24_P843309	2.52864
AF263545	SLC14A1	2.52713
A_24_P375360	A_24_P375360	2.52561
BX393727	BX393727	2.52277
NM_172171	CAMK2G	2.52264
AL136541	GPR98	2.52203
NM_152618	BBS12	2.522
NM_002312	LIG4	2.52147
NM_000852	GSTP1	2.51934
NM_001850	COL8A1	2.5192
NM_006914	RORB	2.51876
BC022928	NTN4	2.51768
AB033114	MTUS1	2.51349
NM_003819	PABPC4	2.51313
NM_003446	ZNF157	2.51088
NM_020340	KIAA1244	2.5098
NM_152676	FBXO15	2.50953
M83234	YBX1	2.50947
NM_003056	SLC19A1	2.50944
THC1821126	THC1821126	2.50927
AF085995	LOC645513	2.50882
NM_006345	SLC30A9	2.50801
BC053890	LOC286180	2.50717
NM_144595	SLAIN1	2.50568
AB097012	C18orf32	2.50483
NM_032122	DTNBP1	2.50452
ENST00000326308	ENST00000326308	2.50338
