# Supplementary material for: A New Strategy to Identify and Annotate Human RPE-Specific Gene Expression
Source: PLoS One. 2010 May 7;5(5):e9341. doi: 10.1371/journal.pone.0009341 (PMC2866542; doi:10.1371/journal.pone.0009341)
Supplement: Text S4 — All genes with RPE specific expression. List of all genes with expression levels 2.5 fold higher in RPE than in both choroid and the photoreceptors (average). (0.05 MB XLS) [file pone.0009341.s004.xls]

## Sheet: Sheet1
Sequence Code	Primary Sequence Name	average FC RPE>photoreceptors & choroid based on six microarrays
BC042028	ITGB8	31.3581
AK093468	C1orf168	27.8208
AL713743	DKFZp761G0122	26.804
BC020867	SLC6A13	23.7389
NM_032744	C6orf105	22.1393
NM_053277	CLIC6	21.9977
NM_004183	BEST1	21.386
NM_000329	RPE65	20.0579
NM_152666	PLD5	19.3006
NM_020665	TMEM27	19.2514
AK126344	RWDD3	19.1725
NM_004631	LRP8	18.627
NM_005097	LGI1	17.5254
AK124901	SLC16A12	16.7546
AB032996	FAM40B	16.7111
NM_022114	PRDM16	16.3782
NM_015460	MYRIP	16.2013
NM_001719	BMP7	14.7523
AB033015	ERMN	14.45
NM_022829	SLC13A3	13.9684
NM_017435	SLCO1C1	13.8359
NM_004744	LRAT	13.2226
BX537377	OPCML	13.0783
NM_000326	RLBP1	12.7829
NM_206948	TRPM3	12.7676
NM_198404	KCTD4	12.7088
THC1934449	THC1934449	12.6679
NM_017522	LRP8	12.1502
NM_152725	SLC39A12	11.8935
NM_001946	DUSP6	11.6347
BC026345	ERMN	11.4159
NM_005075	SLCO1A2	11.2833
NM_002899	RBP1	11.2222
NM_004207	SLC16A3	11.2089
NM_032649	CNDP1	11.0645
NM_134431	SLCO1A2	10.8697
THC1839330	THC1839330	10.7621
NM_015170	SULF1	10.5977
NM_152527	SLC16A14	10.4323
NM_021197	WFDC1	10.1909
NM_016615	SLC6A13	10.1401
BG428517	CACNB2	10.1112
NM_145176	SLC2A12	10.0557
NM_003044	SLC6A12	9.96311
AF131834	KIAA0953	9.94873
NM_000676	ADORA2B	9.94867
NM_012113	CA14	9.86136
NM_025225	PNPLA3	9.7063
NM_002921	RGR	9.60851
NM_022369	STRA6	9.47776
NM_199136	C7orf46	9.39306
NM_199180	KIRREL2	9.32253
NM_002905	RDH5	9.20304
NM_001202	BMP4	8.91155
NM_152487	TMEM56	8.87867
THC1892753	THC1892753	8.78732
NM_173515	CNKSR3	8.51419
NM_021147	CCNO	8.19944
NM_172037	RDH10	8.18688
NM_025245	PBX4	8.06055
NM_130766	SKIP	8.02122
NM_019849	SLC7A10	8.0027
NM_004887	CXCL14	7.73651
A_24_P234871	A_24_P234871	7.57753
NM_020882	COL20A1	7.53447
NM_004789	LHX2	7.52956
NM_015645	C1QTNF5	7.42695
NM_004254	SLC22A8	7.39562
AK074780	ROBO2	7.28826
THC1970019	THC1970019	7.10063
NM_139174	ADAD2	7.00787
NM_030774	OR51E2	6.96052
NM_020208	SLC6A20	6.94991
NM_013356	SLC16A8	6.94425
THC2004763	THC2004763	6.80395
A_24_P109661	A_24_P109661	6.63336
NM_147161	ACOT11	6.53219
NM_001793	CDH3	6.4974
NM_001463	FRZB	6.34768
AY007155	LOC439949	6.09051
NM_002615	SERPINF1	6.02129
NM_020918	GPAM	5.83211
NM_004598	SPOCK1	5.79123
NM_153011	FLJ30594	5.74448
NM_031264	MUPCDH	5.73602
AK125198	C1orf168	5.59469
NM_148960	CLDN19	5.58509
NM_002315	LMO1	5.51394
NM_000170	GLDC	5.50096
A_24_P186746	A_24_P186746	5.2472
NM_016026	RDH11	5.12312
NM_003015	SFRP5	5.10564
NM_005627	SGK1	5.09306
NM_000224	KRT18	5.00819
NM_002547	OPHN1	4.89147
NM_153046	TDRD9	4.88797
NM_003379	EZR	4.8752
BC019064	FAM40B	4.83614
BC042034	C7orf46	4.69319
AK022293	CTSD	4.62039
NM_001360	DHCR7	4.4328
NM_002210	ITGAV	4.42923
NM_022087	GALNT11	4.41755
THC1967593	THC1967593	4.19829
BC036550	LOC650392	4.19167
NM_002150	HPD	4.15949
NM_005504	BCAT1	4.09734
A_23_P122650	A_23_P122650	4.02335
A_32_P226525	A_32_P226525	4.02132
NM_006198	PCP4	3.81556
A_32_P112546	A_32_P112546	3.69627
NM_020927	KIAA1576	3.58843
A_23_P73096	A_23_P73096	3.58227
NM_006317	BASP1	3.40329
AL359062	COL8A1	20.1024
NM_052832	SLC26A7	19.7576
NM_138440	VASN	18.5288
NM_002252	KCNS3	14.0676
NM_003012	SFRP1	11.3761
NM_005084	PLA2G7	10.7486
NM_019098	CNGB3	10.5922
NM_144979	RBM46	10.5566
NM_006101	NDC80	10.3391
NM_001900	CST5	10.2868
AB018258	ATP10B	10.1946
THC1911475	THC1911475	9.92291
NM_000099	CST3	9.88056
NM_006209	ENPP2	9.07806
NM_000362	TIMP3	8.90778
NM_015464	SOSTDC1	8.84942
AK025205	DKFZP564O0823	8.44864
NM_015544	TMEM98	8.42362
A_32_P132827	A_32_P132827	8.27664
NM_003820	TNFRSF14	8.02117
NM_001801	CDO1	7.91237
A_23_P48325	A_23_P48325	7.74566
BC026313	MGC26087	7.56587
THC1916087	THC1916087	7.56405
BI090438	BI090438	7.55999
NM_000743	CHRNA3	7.55466
NM_006984	CLDN10	7.53163
BC036503	SFRP1	7.4288
NM_003645	SLC27A2	7.29958
NM_006159	NELL2	7.18104
AB040955	KIAA1522	7.06489
NM_005277	GPM6A	6.98767
THC1848212	THC1848212	6.88657
NM_002544	OMG	6.80003
NM_001850	COL8A1	6.79136
NM_000142	FGFR3	6.71608
NM_021962	ABR	6.71559
NM_013257	SGK3	6.57972
NM_003236	TGFA	6.42715
NM_030615	KIF25	6.41225
BM768581	BM768581	6.37834
NM_144569	SPOCD1	6.34513
NM_016205	PDGFC	6.33226
NM_178557	NAT8L	6.23538
NM_019027	RBM47	6.22461
AK022045	KIAA1217	6.11634
NM_153000	APCDD1	6.05473
ENST00000334770	ENST00000334770	6.04772
AK055750	LOC153934	6.03514
XM_166090	PLAC9	6.01884
NM_032483	PPAPDC1B	5.99238
NM_016341	PLCE1	5.98419
A_32_P71864	A_32_P71864	5.90917
NM_139072	DNER	5.8342
NM_004460	FAP	5.82445
NM_207446	LOC400451	5.7923
AB023155	POMFIL1	5.71567
AK094784	BMP7	5.69526
NM_019844	SLCO1B3	5.67566
NM_020873	LRRN1	5.58035
NM_138786	TM4SF18	5.51386
A_32_P127492	A_32_P127492	5.49581
AK131092	SYTL3	5.48333
BX091687	LOC389405	5.47402
BM930307	ARL9	5.43621
NM_005688	ABCC5	5.4312
A_32_P77369	A_32_P77369	5.32221
BM547933	BM547933	5.32182
NM_000210	ITGA6	5.27254
NM_000187	HGD	5.26462
NM_006516	SLC2A1	5.23285
THC1892166	THC1892166	5.20942
NM_017717	MUCDHL	5.20694
AK096192	SPOCD1	5.17853
A_24_P247303	A_24_P247303	4.9793
BM921567	BM921567	4.97679
NM_144966	FREM1	4.97567
NM_133467	CITED4	4.92406
NM_022361	POPDC3	4.9067
NM_174911	FAM84B	4.90444
AK096975	PTPN3	4.89661
AY040090	C21orf15	4.8642
NM_018015	CXorf57	4.86065
NM_000084	CLCN5	4.85665
AB007876	LRRTM2	4.85273
NM_017791	FLVCR2	4.85064
NM_000717	CA4	4.83453
NM_030781	COLEC12	4.82254
NM_001902	CTH	4.80724
A_24_P247454	A_24_P247454	4.76577
NM_003798	CTNNAL1	4.70886
A_23_P57836	A_23_P57836	4.69713
NM_006257	PRKCQ	4.6367
U83115	AIM1	4.60043
NM_002844	PTPRK	4.5823
NM_022742	CCDC136	4.57944
XM_373894	LOC388752	4.57807
A_24_P264293	A_24_P264293	4.52934
NM_017784	OSBPL10	4.52144
AF075008	AF075008	4.50397
NM_014640	TTLL4	4.41791
NM_007069	HRASLS3	4.41282
THC2003508	THC2003508	4.40024
THC1880926	THC1880926	4.38756
AL136545	TRPM3	4.38551
NM_152332	TC2N	4.36175
A_24_P358406	A_24_P358406	4.32715
ENST00000328614	ENST00000328614	4.30728
NM_001718	BMP6	4.30508
A_32_P146475	A_32_P146475	4.2923
NM_015925	LSR	4.28835
THC1826626	THC1826626	4.26857
NM_003040	SLC4A2	4.26274
AB039791	ARP11	4.25734
NM_003129	SQLE	4.2457
NM_024019	NEUROG2	4.2165
NM_025195	TRIB1	4.20675
A_24_P229726	A_24_P229726	4.1895
NM_018710	TMEM55A	4.17635
NM_006491	NOVA1	4.17206
NM_012309	SHANK2	4.15552
NM_006574	CSPG5	4.1434
A_24_P161733	A_24_P161733	4.12928
NM_004252	SLC9A3R1	4.09716
NM_198543	MGC35434	4.09266
NM_018092	NETO2	4.09074
NM_194284	CLDN23	4.08283
ENST00000320517	ENST00000320517	4.07845
THC1903939	THC1903939	4.05924
BC008094	RGR	4.05104
NM_004683	RGN	4.04258
NM_022036	GPRC5C	4.03374
BC030123	LOC441461	4.01999
BC038972	ZNF467	4.01993
NM_017429	BCMO1	4.01741
NM_002545	OPCML	3.99016
NM_005132	REC8	3.98767
NM_018978	NM_018978	3.97735
BC015977	BC015977	3.9735
AB014607	ACOT11	3.97211
BC033025	PPAPDC1B	3.96256
A_32_P56434	A_32_P56434	3.96222
ENST00000327707	ENST00000327707	3.95354
NM_014992	DAAM1	3.93698
NM_006016	CD164	3.92749
ENST00000316797	ENST00000316797	3.91167
THC1882496	THC1882496	3.91055
NM_020777	SORCS2	3.89289
AB011092	ADCY9	3.8903
XM_374017	LOC389059	3.88622
NM_003558	PIP5K1B	3.88607
NM_052864	TIFA	3.86388
AL122086	TIAM2	3.85754
NM_058179	PSAT1	3.81628
AB032952	SLC45A4	3.80911
NM_006365	C1orf61	3.80901
NM_024701	ASB13	3.80778
A_24_P230466	A_24_P230466	3.80076
NM_018725	IL17RB	3.78834
Y10152	CRHR2	3.7862
ENST00000332292	ENST00000332292	3.76032
ENST00000256969	ENST00000256969	3.74095
NM_006432	NPC2	3.73374
NM_018245	OGDHL	3.72594
A_24_P383660	A_24_P383660	3.72386
AF132203	LOC100133188	3.68465
NM_000091	COL4A3	3.66009
NM_052892	PKD1L2	3.64608
NM_021021	SNTB1	3.63293
A_24_P247233	A_24_P247233	3.62729
A_32_P38436	A_32_P38436	3.61913
AF263545	SLC14A1	3.59851
ENST00000330461	ENST00000330461	3.58855
AB032966	TTC7A	3.58353
NM_005261	GEM	3.56769
NM_000527	LDLR	3.54827
NM_203327	SLC23A2	3.53818
NM_173624	FLJ40504	3.53469
A_24_P306704	A_24_P306704	3.52558
AY358358	BTNL9	3.52261
AK074077	SDK1	3.50252
NM_006224	PITPNA	3.47706
NM_033515	ARHGAP18	3.46083
NM_004838	HOMER3	3.45228
A_24_P792988	A_24_P792988	3.44169
NM_022154	SLC39A8	3.43463
NM_004366	CLCN2	3.43287
AB020721	FAM13A1	3.42581
THC1958780	THC1958780	3.40086
NM_007023	RAPGEF4	3.39235
A_32_P166653	A_32_P166653	3.37908
THC1946580	THC1946580	3.35224
NM_003269	NR2E1	3.34988
NM_024677	NSUN7	3.34346
A_24_P418687	A_24_P418687	3.3354
NM_002738	PRKCB1	3.33018
NM_000346	SOX9	3.32037
NM_152681	FLJ38482	3.29994
NM_001497	B4GALT1	3.29749
AB040929	CNTN3	3.2901
NM_018469	TEX2	3.28614
THC1873566	THC1873566	3.2806
NM_018653	GPRC5C	3.27514
NM_153610	CMYA5	3.27286
XM_377687	XM_377687	3.26849
NM_014365	HSPB8	3.26694
BC033925	SHC1	3.24741
NM_001909	CTSD	3.24404
NM_181531	BTN2A2	3.23044
AJ002788	PRKCB1	3.22037
AK095359	LOC221362	3.21853
NM_007011	ABHD2	3.15783
NM_005609	PYGM	3.15492
A_24_P418216	A_24_P418216	3.14701
NM_003020	SCG5	3.1455
NM_004970	IGFALS	3.13363
NM_004101	F2RL2	3.12624
THC1977893	THC1977893	3.12588
NM_000929	PLA2G5	3.11705
AB011117	SIPA1L3	3.09783
A_32_P138586	A_32_P138586	3.09691
NM_016548	GOLM1	3.09314
NM_021814	ELOVL5	3.0813
NM_152709	STOX1	3.0775
NM_031310	PLVAP	3.07459
NM_005518	HMGCS2	3.06989
NM_014224	PGA5	3.05792
A_24_P255954	A_24_P255954	3.04825
A_24_P217063	A_24_P217063	3.04712
NM_002829	PTPN3	3.04381
BC022980	LOC202451	3.03786
ENST00000331619	ENST00000331619	3.03686
AF038174	C9orf91	3.02677
NM_000161	GCH1	3.02243
AK123728	RAB3IP	2.9969
ENST00000305049	ENST00000305049	2.99094
NM_016524	SYT17	2.98345
A_24_P187355	A_24_P187355	2.98337
NM_006745	SC4MOL	2.98079
AF088004	CACNA1D	2.97287
NM_006226	PLCL1	2.97257
NM_198547	C1orf175	2.96754
NM_004536	NAIP	2.96706
A_24_P229728	A_24_P229728	2.9658
NM_032262	TMEM191A	2.96015
NM_003202	TCF7	2.95992
A_24_P195974	A_24_P195974	2.95117
NM_013363	PCOLCE2	2.94762
NM_024624	SMC6	2.94426
NM_013402	FADS1	2.94272
NM_144704	AIFM3	2.94224
THC1952994	THC1952994	2.93533
NM_014318	NM_014318	2.9318
NM_152891	PRSS33	2.9249
ENST00000331037	ENST00000331037	2.90289
AK123597	FLJ41603	2.8969
NM_000786	CYP51A1	2.89502
A_24_P281443	A_24_P281443	2.8924
AB028992	PLCH1	2.88156
BC035708	TTC7A	2.88002
AK096715	ANXA8	2.87728
XM_209489	LOC285141	2.87128
NM_012429	SEC14L2	2.86731
THC1955721	THC1955721	2.8643
NM_020474	GALNT1	2.86137
NM_005063	SCD	2.85539
NM_152326	ANKRD9	2.85033
NM_178499	CCDC60	2.83883
A_32_P101195	A_32_P101195	2.83279
NM_006033	LIPG	2.8274
AK097787	LRRC62	2.81921
A_32_P135767	A_32_P135767	2.81504
THC1808546	THC1808546	2.80651
NM_005332	HBZ	2.80025
NM_198443	NRN1L	2.79835
NM_144669	GLT1D1	2.79671
NM_001642	APLP2	2.79189
U68494	SLC30A1	2.78918
NM_022973	FGFR2	2.78224
NM_033627	TREX1	2.77281
NM_207335	KLHDC6	2.76852
A_24_P928830	A_24_P928830	2.75553
NM_004265	FADS2	2.74544
NM_024911	GPR177	2.74069
A_24_P169843	A_24_P169843	2.73815
AB033026	PLEKHH1	2.7302
ENST00000332794	ENST00000332794	2.7206
NM_003056	SLC19A1	2.71167
NM_000158	GBE1	2.71013
NM_001822	CHN1	2.70941
A_24_P471242	A_24_P471242	2.68936
NM_172082	CAMK2B	2.68804
NM_000852	GSTP1	2.68634
AK026883	LOC148918	2.68446
NM_153345	TMEM139	2.68239
AK002195	ARHGAP18	2.68183
NM_032333	C10orf58	2.67627
NM_006456	ST6GALNAC2	2.66508
A_24_P584463	A_24_P584463	2.66453
NM_172350	CD46	2.65577
NM_025237	SOST	2.65356
NM_005891	ACAT2	2.65041
A_32_P229311	A_32_P229311	2.65035
NM_005357	LIPE	2.6488
A_24_P799680	A_24_P799680	2.64468
NM_181643	C1orf88	2.63668
NM_004272	HOMER1	2.63636
NM_144962	PEBP4	2.62662
A_32_P27041	A_32_P27041	2.62587
NM_018424	EPB41L4B	2.62513
A_24_P332595	A_24_P332595	2.62471
NM_133267	GSX2	2.61808
NM_001332	CTNND2	2.61472
NM_004483	GCSH	2.60786
NM_080607	VSTM2L	2.59869
NM_001889	CRYZ	2.59843
NM_021972	SPHK1	2.59168
NM_147204	TRPV4	2.5856
A_24_P341546	A_24_P341546	2.58496
NM_006949	STXBP2	2.5822
NM_003670	BHLHB2	2.5801
A_24_P161827	A_24_P161827	2.57952
THC1957545	THC1957545	2.57935
ENST00000328006	ENST00000328006	2.57185
NM_153045	C9orf91	2.57159
NM_175058	PLEKHA7	2.57119
NM_014762	DHCR24	2.56592
A_32_P201107	A_32_P201107	2.56022
AL834219	RORC	2.54737
NM_004508	IDI1	2.541
NM_006379	SEMA3C	2.53563
NM_001248	ENTPD3	2.53284
NM_153756	FNDC5	2.53262
AF075063	AF075063	2.5314
NM_019114	EPB41L4B	2.53076
BU676775	BU676775	2.52098
NM_018981	DNAJC10	2.52073
BC012882	CHADL	2.52007
NM_182530	C12orf28	2.51627
AV723427	FLJ30594	2.51348
NM_003896	ST3GAL5	2.50915
THC1998784	THC1998784	2.50791
NM_025045	BAIAP2L2	2.50142
NM_000824	GLRB	2.50141
